# Supplementary material for: Re-Analysis of Single-Nucleus Transcriptomics Reveals Diverse Dorsal Root Ganglia Macrophage Responses Following Peripheral Nerve Injury
Source: Biomedicines. 2022 Dec 19;10(12):3295. doi: 10.3390/biomedicines10123295 (PMC9775330; doi:10.3390/biomedicines10123295)
Supplement: Supplementary file 1 [file biomedicines-10-03295-s001.zip]

Archive with 5 entries (5 files):
- Supplementary Figure S1.pdf
- Supplementary Table S1.csv
- Supplementary Table S2.csv
- Supplementary Table S3.csv
- Supplementary Table S4.csv
