# Supplementary material for: Re-Analysis of Single-Nucleus Transcriptomics Reveals Diverse Dorsal Root Ganglia Macrophage Responses Following Peripheral Nerve Injury
Source: Biomedicines. 2022 Dec 19;10(12):3295. doi: 10.3390/biomedicines10123295 (PMC9775330; doi:10.3390/biomedicines10123295)
Supplement: Supplementary file 1 [file biomedicines-10-03295-s001.zip › Supplementary Table S1.csv]

DAM genes	Stress and inflammation genes	Injury induced genes (Renthal et al. 2020)
Apoe	Fos	1700025G04Rik
B2m	Jun	5031439G07Rik
Cstb	Egr1	5330434G04Rik
Ctsb	Atf3	9530059O14Rik
Ctsd	Ubc	Aars
Fth1	Klf2	Abca1
H2-D1	Rhob	Acsl4
Lyz2	Zfp36	Acta1
Timp2	Dusp1	Actb
Tyrobp	Junb	Acvr1
Ank	Btg2	Adam10
Axl	Hspa5	Adam19
Cadm1	Glul	Adam8
Ccl6	Nfkbia	Adamts1
Cd63	Klf6	Adamts13
Cd68	Hspa8	Adarb1
Cd9	Fosb	Adcyap1
Clec7a	Ier5	Adgrd1
Csf1	Jund	Akap13
Cst7	Hsp90ab1	Akap6
Ctsa	Nfkbiz	Als2
Gusb	Mcl1	Amer2
Itgax	Ccl4	Amotl1
Lpl	Tnfaip3	Ank3
Spp1	Tsc22d3	Ankrd13a
	Pnrc1	Ano6
	Ccl3	Anp32a
	Atf4	Anxa1
	Ier2	Anxa2
	Ccnl1	Ap1s1
	Brd2	Apba2
	Ddx3x	Apc
	Klf4	Arhgef2
	Herpud1	Arid5a
	Ppp1r15a	Arl4c
	Adamts1	Arl8a
	Bcl2a1b	Armt1
	Id2	Arpc2
	Ddx50	Arpc4
	Osm	Arrb1
	Serpine1	Asns
		Atf3
		Atf4
		Atp6ap2
		Azin1
		Azin2
		B230219D22Rik
		Bach1
		Bag1
		Basp1
		Bcam
		Bcat1
		Bdnf
		Bet1l
		Bhlhe41
		Blcap
		Btg1
		C2cd2
		C2cd3
		Cacna2d1
		Camk1
		Camk2d
		Card19
		Carhsp1
		Casp3
		Cast
		Ccdc174
		Ccdc92
		Cckbr
		Ccnl1
		Cd109
		Cd24a
		Cd44
		Cd59a
		Cd63
		Cdc42ep4
		Cdc42se1
		Cdh2
		Cdk6
		Cdkn1a
		Cebpb
		Celf4
		Cenpb
		Cep170b
		Cgref1
		Chac1
		Chl1
		Chmp1b
		Chmp4b
		Chst1
		Chst2
		Cish
		Cited2
		Ckap4
		Cldnd1
		Clic1
		Clic4
		Clmp
		Cln8
		Cltb
		Cntn2
		Col5a3
		Coro1c
		Cpsf2
		Crmp1
		Csdc2
		Csf1
		Csnk1d
		Csrnp1
		Csrp1
		Ctsd
		Cttn
		Cttnbp2
		Cyb5r1
		Cyth2
		D17Wsu92e
		D430019H16Rik
		Dazap2
		Dbn1
		Ddah1
		Ddit3
		Dennd4a
		Dennd5b
		Dhrs1
		Dnajc7
		Dot1l
		Dst
		Dtnbp1
		Dusp1
		Dusp14
		Dync1h1
		Eaf1
		Ecel1
		Eif1
		Eif2s2
		Eif3b
		Eif4e
		Eif5b
		Elavl3
		Ell2
		Emp3
		Enah
		Eno1
		Epb41l4a
		Eprs
		Erc2
		Esd
		Esyt1
		Ets2
		Exoc6b
		Ext2
		Fabp5
		Fads3
		Fam107b
		Fam129b
		Fam134b
		Fam150b
		Fam160a2
		Fam171a2
		Fam171b
		Fam210b
		Fam214b
		Fam53c
		Fgf3
		Fkbp1a
		Flnc
		Flrt3
		Flywch1
		Fndc4
		Fosl2
		Fscn1
		Fus
		Gadd45a
		Gadd45g
		Gal
		Galnt9
		Gan
		Gap43
		Gars
		Gatad2a
		Gcnt2
		Gfra1
		Glul
		Gm13889
		Gm4737
		Gng2
		Gnpda2
		Gnpnat1
		Golga7
		Gpc1
		Gpr137b-ps
		Gpr151
		Gpr153
		Gpr158
		Grb2
		Grk6
		Gtf2ird1
		H3f3b
		Hax1
		Heca
		Hgs
		Hif1a
		Hipk1
		Hist1h1c
		Hn1
		Hnrnpab
		Hoxb9
		Hrk
		Hsd17b7
		Hsd3b2
		Hsp90aa1
		Hspb1
		Hspb8
		Ier3
		Ifrd1
		Igfbp3
		Il17ra
		Il4ra
		Ildr2
		Ina
		Inf2
		Inhbb
		Ipo5
		Irs2
		Itga3
		Itga7
		Itgb1
		Jmjd1c
		Jun
		Junb
		Jund
		Kcnmb4
		Kctd11
		Khdrbs2
		Kif1b
		Kif22
		Klf6
		Klf7
		Klf9
		Ktn1
		Lars
		Las1l
		Lbh
		Ldlr
		Lgals1
		Lgals3
		Limd1
		Lmna
		Lmo4
		Lmo7
		Lrrc20
		M6pr
		Madd
		Malat1
		Map1b
		Map3k20
		Map4k4
		Map7d1
		Mapk6
		Mapkapk2
		Mapkbp1
		Mapre1
		Marcks
		Mdm2
		Mesdc1
		Mfap3l
		Mfhas1
		Mia3
		Micall1
		Midn
		Mkl2
		Mmp16
		Mospd1
		mt-Co1
		mt-Co2
		mt-Cytb
		mt-Nd4
		mt-Nd5
		Mt1
		Mt2
		Mthfd2
		Mtus2
		Mvp
		Myadm
		Myl6
		Myo10
		Myt1l
		Napb
		Nars
		Nav2
		Ncam1
		Ndel1
		Ndst1
		Neto1
		Nme2
		Noct
		Nono
		Npy
		Nras
		Nrip1
		Nsfl1c
		Nsg1
		Nt5e
		Nts
		Nudt9
		Nup93
		Nxpe4
		Odc1
		Olfr920
		Onecut2
		Otud7b
		Pabpc1
		Pabpn1
		Palld
		Pcnx
		Pdcl3
		Pde1c
		Pde7a
		Pdlim1
		Pfkfb4
		Pfn1
		Phactr2
		Phkg1
		Phlda1
		Pi4k2a
		Pim1
		Pim3
		Pkp4
		Plaur
		Plekho1
		Plekho2
		Plin2
		Plppr4
		Plxna4
		Pnp
		Podxl
		Pop5
		Pou2f1
		Ppef1
		Ppp1r15a
		Ppp2r2b
		Ppp4r1l-ps
		Prkab2
		Prkcdbp
		Procr
		Prr11
		Prr13
		Prrc2c
		Prss12
		Psap
		Psma7
		Psmd11
		Psmd13
		Psmd3
		Psmd4
		Psme4
		Ptma
		Ptp4a1
		Ptpn1
		Ptrf
		Pvr
		Pxdc1
		Rab11fip5
		Rab15
		Rab31
		Rap2b
		Rasgrf2
		Rbfox2
		Rbm3
		Rcc1
		Rdh11
		Rhoc
		Rhoq
		Rhov
		Rhox8
		Ric8a
		Riok3
		Rmnd5b
		Rnase4
		Rnf122
		Rnf149
		Rnh1
		Rora
		Rpl41
		Rras2
		Rsad2
		Rtn4
		S100a10
		S100a11
		S100a3
		Saraf
		Sbds
		Schip1
		Scpep1
		Sdc1
		Sdc3
		Sdk1
		Sec24d
		Sema6a
		Sept8
		Serinc2
		Serpinb1a
		Serpine1
		Sertm1
		Sesn2
		Setd7
		Sez6l
		Sfr1
		Sh3glb1
		Shc2
		Sipa1l2
		Slc12a3
		Slc16a1
		Slc1a4
		Slc22a23
		Slc27a4
		Slc29a2
		Slc2a1
		Slc38a1
		Slc39a6
		Slc3a2
		Slc6a19
		Slc6a4
		Slc7a1
		Slc7a14
		Slc7a5
		Slfn5
		Smad1
		Smarcc1
		Smim3
		Snrnp70
		Snx10
		Snx21
		Socs2
		Socs3
		Sox11
		Sox9
		Spata13
		Spop
		Sprr1a
		Sqstm1
		Srgap1
		Srrm4
		Srxn1
		Ssh1
		Stac
		Star
		Stat2
		Stat3
		Stmn1
		Stmn2
		Stmn4
		Stx1a
		Susd6
		Syt4
		Taf15
		Tagln2
		Taldo1
		Tcaf1
		Tecta
		Tenm4
		Tes
		Tgfbi
		Them4
		Thy1
		Tifa
		Tle3
		Tln1
		Tm4sf1
		Tmbim1
		Tmbim6
		Tmem179
		Tmem43
		Tmem57
		Tmem88b
		Tmsb10
		Tmtc4
		Tmx1
		Tnfrsf12a
		Tnik
		Tnks1bp1
		Tollip
		Tpd52l2
		Tpm4
		Trafd1
		Trp53i11
		Tshz1
		Tspan17
		Tuba1c
		Tubb2a
		Tubb2b
		Tubb3
		Tubb6
		Twf2
		Txnrd1
		Uap1
		Ubb
		Ube2j2
		Ube4b
		Ubn1
		Uck2
		Ugdh
		Vash2
		Vcp
		Vgf
		Vim
		Vldlr
		Wars
		Wfdc3
		Wisp1
		Wrnip1
		Xdh
		Ydjc
		Zbtb38
		Zbtb42
		Zeb1
		Zfand5
		Zfp367
		Zfp664
		Zfp697
		Zmym3
		Znrf1
		Zswim4
		Zyx
