# Supplementary material for: Re-Analysis of Single-Nucleus Transcriptomics Reveals Diverse Dorsal Root Ganglia Macrophage Responses Following Peripheral Nerve Injury
Source: Biomedicines. 2022 Dec 19;10(12):3295. doi: 10.3390/biomedicines10123295 (PMC9775330; doi:10.3390/biomedicines10123295)
Supplement: Supplementary file 1 [file biomedicines-10-03295-s001.zip › Supplementary Table S2.csv]

Condition	Time	Macrophage_nuclei_total	All_nuclei_total	Replicates
Naive	0	83	7268	5
Crush	6	58	4035	2
Crush	24	71	4993	2
Crush	72	645	14264	2
Crush	168	468	12816	2
Crush	336	270	12030	2
Crush	672	301	13149	2
Crush	1440	80	5410	2
Crush	2160	41	4394	2
ScNT	6	9	1200	1
ScNT	12	21	3136	2
ScNT	24	7	868	1
ScNT	72	65	2395	2
ScNT	168	425	5894	2
ScNT	672	23	2430	2
ScNT	1440	31	2670	2
SpNT	6	57	2691	3
SpNT	12	41	2625	2
SpNT	24	73	3465	2
SpNT	36	79	2757	2
SpNT	48	108	2683	2
SpNT	72	110	2911	5
SpNT	168	63	1704	4
