# Supplementary material for: Re-Analysis of Single-Nucleus Transcriptomics Reveals Diverse Dorsal Root Ganglia Macrophage Responses Following Peripheral Nerve Injury
Source: Biomedicines. 2022 Dec 19;10(12):3295. doi: 10.3390/biomedicines10123295 (PMC9775330; doi:10.3390/biomedicines10123295)
Supplement: Supplementary file 1 [file biomedicines-10-03295-s001.zip › Supplementary Table S3.csv]

Gene	baseMean	log2FoldChange	lfcSE	stat	pvalue	padj	Group	Comparison
Acp5	9.95361694462653	-32.1901754234291	3.99765691792246	-8.05226063275034	8.12785921131331e-16	9.65589674304021e-13	SpNT_24	Naïve
Spp1	34.2899474416784	4.54479896107619	0.70417317174617	6.45409274796176	1.08869123384815e-10	6.46682592905804e-08	SpNT_24	Naïve
Sox11	7.01704051653219	3.99049565451012	0.886095802012982	4.50345848095063	6.68564341660256e-06	0.00264751479297461	SpNT_24	Naïve
Cd74	26.3079160289686	-2.37027482756126	0.562794397094276	-4.2116176703234	2.53548419393487e-05	0.00753038805598656	SpNT_24	Naïve
Fn1	46.8013651006767	2.32138391629239	0.574043734003867	4.04391473817002	5.25660420221729e-05	0.0122106916076224	SpNT_24	Naïve
Gadd45a	5.69560582598261	4.14773698885124	1.03529657046626	4.00632737243903	6.16701596344564e-05	0.0122106916076224	SpNT_24	Naïve
Ctsd	30.4397300502349	1.96679471236866	0.512049477075362	3.84102474550363	0.000122521761294388	0.0207936932025333	SpNT_24	Naïve
H2-Aa	52.5131813072988	-2.31031197979277	0.621516200242321	-3.71721924366896	0.000201427634064742	0.0276703312633341	SpNT_24	Naïve
Hmox1	8.50197629721947	3.00997260068515	0.8233023936651	3.65597455302618	0.000256206770956798	0.0276703312633341	SpNT_24	Naïve
Mpz	87.7609474301052	-4.00394855415906	1.0943947205163	-3.65859637212991	0.000253600377665899	0.0276703312633341	SpNT_24	Naïve
Rpl37a	31.1138942277465	-1.50270128878706	0.408357725471266	-3.67986496901184	0.000233357487663206	0.0276703312633341	SpNT_24	Naïve
Ccl6	16.1503969262277	2.64840489559728	0.734591940399275	3.60527355385601	0.000311824290380127	0.0308706047476325	SpNT_24	Naïve
Jun	7.37357047364821	2.55554141116012	0.725466546260612	3.52261785789098	0.000427307002061309	0.0390492860345257	SpNT_24	Naïve
Rps24	27.1175722838455	-1.48271778929583	0.423896258470312	-3.49783174460284	0.000469056949106839	0.0398028325384946	SpNT_24	Naïve
Flrt3	6.29324478044045	3.38849389515901	0.9855252599127	3.43826184166925	0.000585461280805887	0.046298097818894	SpNT_24	Naïve
Mafb	5.61386242429342	3.21519013488075	0.944791194876786	3.4030695378147	0.000666333193663548	0.046298097818894	SpNT_24	Naïve
Mbp	13.1170578203584	-3.07338458857945	0.902280334510451	-3.40624135429813	0.000658639250170994	0.046298097818894	SpNT_24	Naïve
Rpl17	14.7410987486787	-1.85865242591486	0.550851637448347	-3.37414341640973	0.00074045779339982	0.046298097818894	SpNT_24	Naïve
Rpl22	9.03364699727291	-2.14476157251601	0.635332228876074	-3.37581107180754	0.000735984396209564	0.046298097818894	SpNT_24	Naïve
H2-Eb1	45.6833287594917	-2.33236910101844	0.697668113051342	-3.34309259286271	0.000828502502542561	0.0492130486510281	SpNT_24	Naïve
Ctsb	75.3237284392677	2.04130611955092	0.294523100308015	6.93088629522135	4.18212103074076e-12	2.74207735582236e-09	SpNT_72	Naïve
Ctsd	30.4397300502349	3.00209124983332	0.426437491360068	7.03993272321938	1.92332674024798e-12	2.74207735582236e-09	SpNT_72	Naïve
Spp1	34.2899474416784	4.22697886822893	0.605473717086794	6.98127556810695	2.9251190734081e-12	2.74207735582236e-09	SpNT_72	Naïve
Sox11	7.01704051653219	4.48524005326238	0.820494675203709	5.46650720450905	4.589897787878e-08	2.16659032295826e-05	SpNT_72	Naïve
Stab1	7.2998002632343	3.38965711972248	0.62377517442261	5.43410071242428	5.50734703344753e-08	2.16659032295826e-05	SpNT_72	Naïve
Lgmn	20.3210509772742	2.09320085952931	0.406165234061575	5.15356973958036	2.55573965141084e-07	8.37856649054188e-05	SpNT_72	Naïve
Ctss	24.7164729759028	2.15774754701829	0.445528593683214	4.84311798975697	1.27817335175773e-06	0.000324346198569686	SpNT_72	Naïve
Plac8	8.16955609587706	-4.7705612821666	0.986295734773507	-4.83684671237285	1.31915078218479e-06	0.000324346198569686	SpNT_72	Naïve
Mafb	5.61386242429342	4.01997143861417	0.84947920154937	4.73227764880191	2.22014445285334e-06	0.000485224904306947	SpNT_72	Naïve
Lrp1	11.1223484846587	2.70805881766244	0.577301107754622	4.69089489226042	2.72012689270868e-06	0.000535048959795797	SpNT_72	Naïve
Hmox1	8.50197629721947	3.32684717947619	0.72096925465309	4.6144092248108	3.94215021409738e-06	0.00070492813373905	SpNT_72	Naïve
Ly6e	17.5422800128578	-1.93700016952023	0.438625536809082	-4.41606793715554	1.00512506011593e-05	0.00164756749437336	SpNT_72	Naïve
Gadd45a	5.69560582598261	4.13941054739107	0.955798747926907	4.33083905620226	1.48542227688098e-05	0.00224755816817298	SpNT_72	Naïve
Tubb2b	12.9217749172649	2.36264499439269	0.563560625713216	4.19235284828963	2.76076155338941e-05	0.00387886998251212	SpNT_72	Naïve
Gal	3.58338029593914	4.07383006050959	0.980221707305827	4.15602922292616	3.23826422713962e-05	0.00422068038797413	SpNT_72	Naïve
Tgfbi	22.2883048388291	1.69573505232948	0.409336056455127	4.14264764998871	3.43319197801657e-05	0.00422068038797413	SpNT_72	Naïve
Phf24	5.2100832976464	-4.4543126619091	1.08308287984997	-4.11262401500256	3.91187205806774e-05	0.00452626608130544	SpNT_72	Naïve
Hp	5.58927369967153	-3.81726648018655	0.943305439678216	-4.04669189810748	5.19465415425789e-05	0.00567660262301404	SpNT_72	Naïve
Lpl	11.5831585359718	2.41198769257734	0.598517450209161	4.02993712503192	5.57917741665011e-05	0.0057759168308162	SpNT_72	Naïve
Flrt3	6.29324478044045	3.51343148262816	0.890401255436375	3.94589682031196	7.95018460086726e-05	0.0067991361347417	SpNT_72	Naïve
Fxyd2	5.80630394259508	-3.88616784262182	0.984018101563451	-3.94928491299835	7.83850083082391e-05	0.0067991361347417	SpNT_72	Naïve
Gap43	9.70480755439447	2.90089210153642	0.730243633636586	3.97249899610913	7.11225360626629e-05	0.0067991361347417	SpNT_72	Naïve
Gm42669	8.75072994534914	2.34206153618437	0.59059572295553	3.96559176633374	7.32140774328264e-05	0.0067991361347417	SpNT_72	Naïve
Rps7	10.8300224212002	-1.73280104672676	0.445060049305629	-3.89340955098133	9.8845067173083e-05	0.00810117696372726	SpNT_72	Naïve
Nrn1	5.40864762919268	-3.70269751597354	0.976446944546385	-3.79201096040467	0.000149432317260102	0.0113051295404085	SpNT_72	Naïve
Pdgfa	4.36025947700541	3.11296204308142	0.820332615551834	3.7947559124994	0.000147788776680092	0.0113051295404085	SpNT_72	Naïve
Dync1h1	14.9476657416926	1.76410901125919	0.471657048757235	3.74023671629083	0.000183847031281755	0.0129152539475433	SpNT_72	Naïve
Rgs4	8.1632384440463	-2.7193993979529	0.726982049411148	-3.74066925057586	0.000183530908286942	0.0129152539475433	SpNT_72	Naïve
Plin2	8.23999480652848	2.30136796707375	0.617279724646263	3.72824163047403	0.000192820456688548	0.0130785461484957	SpNT_72	Naïve
Sirpa	17.6163618731177	1.6160023238033	0.442720484231299	3.65016388751288	0.000262073041205459	0.0166289571629399	SpNT_72	Naïve
Tmem233	5.28140218964982	-4.0493015342544	1.10752550925796	-3.65616999374346	0.000256011616992224	0.0166289571629399	SpNT_72	Naïve
Chd4	10.2570349916921	1.73242351105053	0.478675680937418	3.61920101655849	0.000295514022786606	0.0176925443724141	SpNT_72	Naïve
Fn1	46.8013651006767	1.70245016504435	0.470542836318293	3.61805564476334	0.000296824587844263	0.0176925443724141	SpNT_72	Naïve
Mmp14	4.30565359437415	2.4710246150236	0.687622686444743	3.59357633733652	0.000326170030256566	0.018330755700419	SpNT_72	Naïve
Prtn3	7.86147577564884	-4.87460798597101	1.35400720634478	-3.60013444768163	0.000318052682536414	0.018330755700419	SpNT_72	Naïve
Vgf	5.35647197717666	3.29285533191337	0.91823797962714	3.58605873964227	0.000335713370630609	0.0183430055564002	SpNT_72	Naïve
Sprr1a	4.33541875518726	4.09847925104407	1.15316187088074	3.5541231066839	0.000379241648226963	0.0201613060016875	SpNT_72	Naïve
Gfra1	5.11446217344892	3.21663932867082	0.912213838651418	3.52619001420344	0.000421584375613569	0.0212629863290228	SpNT_72	Naïve
H2-Aa	52.5131813072988	-1.69677527418525	0.480627091277522	-3.53033631474073	0.000415031734785416	0.0212629863290228	SpNT_72	Naïve
Rpl35a	28.6380893661451	-1.34987830884967	0.384813184395168	-3.50787957271098	0.000451693472508947	0.0222120265106275	SpNT_72	Naïve
Cdkn1a	8.3428936268177	1.97790304131945	0.569189516617269	3.47494636421672	0.000510955502971602	0.0228420335078441	SpNT_72	Naïve
Lin54	25.7536427443709	1.4226898104939	0.409405001189382	3.47501815161216	0.000510818784755357	0.0228420335078441	SpNT_72	Naïve
Nrp2	5.98568369803595	1.91191075263877	0.547983448990436	3.48899361132372	0.000484842736589769	0.0228420335078441	SpNT_72	Naïve
Rab7b	7.01011983952037	2.32085024067633	0.666549462276336	3.48188749976691	0.00049789282157307	0.0228420335078441	SpNT_72	Naïve
Cacna2d1	6.35131580519812	2.36107363828474	0.683555697375055	3.45410571128523	0.000552120909252181	0.0236091701847617	SpNT_72	Naïve
Vcp	21.7276340343334	1.28248810650171	0.371131304535064	3.45561824300528	0.000549032320689055	0.0236091701847617	SpNT_72	Naïve
C3ar1	6.00186438359809	3.44731021931131	1.0021853263906	3.43979314856556	0.000582158940239929	0.0243639709670626	SpNT_72	Naïve
Gas2l3	3.42100928217507	3.10045104431597	0.904960548485623	3.4260621079055	0.000612400333117039	0.0250956553175253	SpNT_72	Naïve
Pmp22	68.1644547912131	-2.61965112072732	0.767264497299439	-3.41427386507231	0.000639522571662764	0.0256722632338909	SpNT_72	Naïve
Jun	7.37357047364821	2.28714517054825	0.672150888884993	3.4027257991763	0.000667172007927292	0.0262465467918597	SpNT_72	Naïve
Cd63	9.5560864262237	1.86614187933654	0.553434116114255	3.37193140972047	0.000746430352256474	0.028788794174284	SpNT_72	Naïve
Atp6v0c	22.1314554928313	1.46741748256695	0.436440561701613	3.36223901107111	0.000773131723340976	0.0292451942271481	SpNT_72	Naïve
Ctsl	15.0324760448107	1.56755118934801	0.467631413360011	3.35210840111207	0.000801986101236698	0.0297642766251431	SpNT_72	Naïve
Kcnab2	7.75651308915546	-1.78242097844361	0.535309602114818	-3.32970111390099	0.000869392531952489	0.0310926383700099	SpNT_72	Naïve
Rps2	7.55947340854527	-1.87197838510505	0.561666276735498	-3.33290151579922	0.000859453591649137	0.0310926383700099	SpNT_72	Naïve
C1qb	12.2381629208219	1.88533782229276	0.572578850363056	3.29271299681663	0.000992257071487171	0.0342415729757064	SpNT_72	Naïve
Syt4	10.3727721529517	1.73296186838113	0.525749916953443	3.29617145433537	0.000980121793655707	0.0342415729757064	SpNT_72	Naïve
Slc6a6	9.38948602421903	1.76596186578497	0.537388849773548	3.28619000287992	0.00101552484321152	0.0344402994240872	SpNT_72	Naïve
Ccr5	6.19427212636899	2.98615335262845	0.913110976898515	3.27030714576585	0.00107430767725752	0.035170429566091	SpNT_72	Naïve
Nfkbia	12.9120374652522	1.60437852992427	0.491927062122492	3.26141546879315	0.00110857480076138	0.035170429566091	SpNT_72	Naïve
Sell	4.39296259630202	-3.83534253377417	1.17522286223663	-3.26350231689241	0.00110044284460978	0.035170429566091	SpNT_72	Naïve
Tmem176b	6.81857056840073	-2.49408211653142	0.76218414046096	-3.27228288300912	0.00106682776108461	0.035170429566091	SpNT_72	Naïve
Cd93	6.43958011456833	1.98615524867833	0.617907945176894	3.21432223712503	0.00130752846930427	0.0383866940167387	SpNT_72	Naïve
Cstb	4.89164441638023	1.96004276096451	0.608527792513623	3.22095849208174	0.00127762650652007	0.0383866940167387	SpNT_72	Naïve
Efhd2	9.71739692005596	1.48993892644856	0.4634004715017	3.21522962982807	0.00130340212383097	0.0383866940167387	SpNT_72	Naïve
Grn	24.5616368709881	1.27436543042604	0.394720821170076	3.22852345779081	0.00124431053274464	0.0383866940167387	SpNT_72	Naïve
Hmgb2	13.9900943573318	-1.87179739436648	0.580741771649253	-3.22311479170983	0.00126804725652352	0.0383866940167387	SpNT_72	Naïve
Rpl18a	35.8125132728498	-1.16514751700989	0.363446787426779	-3.20582698022782	0.00134674939426933	0.0389567067430555	SpNT_72	Naïve
Lrrc49	4.20872353772469	-2.6368885246856	0.824511331797869	-3.19812284318251	0.00138325342203367	0.0394327461034817	SpNT_72	Naïve
Dab2	7.43367811665883	2.12051185272563	0.667170805395502	3.17836427430091	0.00148108542686729	0.0410323244316615	SpNT_72	Naïve
Tubb2a	19.3559141819556	1.64170729938747	0.515965919668716	3.18181344310793	0.00146356058962858	0.0410323244316615	SpNT_72	Naïve
Plxna4	5.64836225216678	1.89676806941964	0.59851866811356	3.1691042743879	0.00152909525572755	0.0417740328891124	SpNT_72	Naïve
C1qa	11.961360756235	1.99112272979288	0.631595058049512	3.15253057226548	0.00161861871115685	0.0421632421648874	SpNT_72	Naïve
Rpl19	15.3549582652791	-1.38979963920392	0.440372339786669	-3.15596488162082	0.00159968119744565	0.0421632421648874	SpNT_72	Naïve
Rpl5	20.1942597286592	-1.26024702792818	0.399996048150826	-3.15064869704157	0.00162908307296972	0.0421632421648874	SpNT_72	Naïve
Sparc	44.5159636579322	-1.92270766913674	0.610091339141248	-3.15150789034819	0.00162429773980689	0.0421632421648874	SpNT_72	Naïve
Rbm3	8.55907736967787	1.77002301634469	0.565946109975229	3.12754692566428	0.00176271678467205	0.0450294014993496	SpNT_72	Naïve
Celf1	5.08669915040241	2.01531044246687	0.646321331183509	3.11812460030761	0.00182005839887713	0.0458981393665554	SpNT_72	Naïve
Aco2	13.7442835385897	1.35642598832644	0.435541564522975	3.11434338032022	0.00184354802025432	0.0459020120992436	SpNT_72	Naïve
Fabp7	5.04632825893494	-2.91567266389532	0.937798611939745	-3.10906054538142	0.00187683253759019	0.046021453295804	SpNT_72	Naïve
Fus	14.6914611082781	1.19551929713233	0.384882661385828	3.10619161909679	0.00189513864614139	0.046021453295804	SpNT_72	Naïve
Naca	11.0529174504357	-1.45831861121695	0.471405921506214	-3.0935517452929	0.00197776059896203	0.047442135343394	SpNT_72	Naïve
Rps14	24.224655190911	-0.998357429133324	0.323828342587217	-3.08298347561852	0.00204936534262977	0.0485674895054548	SpNT_72	Naïve
Adcyap1	3.7583192349166	2.89395104791012	0.940742984161864	3.07623984088324	0.00209629149206004	0.0490881591057393	SpNT_72	Naïve
H2-Eb1	45.6833287594917	-1.65134115673392	0.537584612933569	-3.07177905952822	0.00212787161255316	0.0492414524928479	SpNT_72	Naïve
Spp1	34.2899474416784	3.34682544529093	0.639401425665961	5.23431026417415	1.65602081057439e-07	0.000239791813371171	SpNT_168	Naïve
H2-Aa	52.5131813072988	-2.96010063877325	0.596945390388392	-4.95874612055772	7.09496129731321e-07	0.000513675197925477	SpNT_168	Naïve
Lin54	25.7536427443709	2.0366121842702	0.428521658575967	4.75264702147874	2.00770678066409e-06	0.000590283334434963	SpNT_168	Naïve
Mpz	87.7609474301052	-4.54390645242046	0.943090685736125	-4.81810129306253	1.44930792877166e-06	0.000590283334434963	SpNT_168	Naïve
Sox11	7.01704051653219	4.07722524984265	0.858436885454394	4.7495923333775	2.03827118244117e-06	0.000590283334434963	SpNT_168	Naïve
Lpl	11.5831585359718	2.85168471846583	0.625559968219626	4.55861126565031	5.14929818964859e-06	0.00124269729643519	SpNT_168	Naïve
Sirpa	17.6163618731177	2.08944789921492	0.464210851887714	4.5010750841308	6.76106152278492e-06	0.00139857386928465	SpNT_168	Naïve
Ctsd	30.4397300502349	2.02242581638031	0.461302690830694	4.38416219237399	1.16433003696811e-05	0.00210743736691228	SpNT_168	Naïve
Ccr5	6.19427212636899	3.82642407077113	0.935356458957214	4.09087255893549	4.29753247587747e-05	0.00617891748390038	SpNT_168	Naïve
Fus	14.6914611082781	1.64538189114391	0.404137325903356	4.07134354013463	4.6742753494497e-05	0.00617891748390038	SpNT_168	Naïve
Gm42669	8.75072994534914	2.52358899275208	0.619990648671087	4.07036621949257	4.69392902782488e-05	0.00617891748390038	SpNT_168	Naïve
Ctsb	75.3237284392677	1.29030239936943	0.32116236892475	4.01760145090895	5.87935258020875e-05	0.00654869425857098	SpNT_168	Naïve
Pmp22	68.1644547912131	-3.39199624108949	0.842598050745655	-4.025639791224	5.68206126642821e-05	0.00654869425857098	SpNT_168	Naïve
Sprr1a	4.33541875518726	4.7135840828375	1.19427166442428	3.94682736202217	7.91936165579416e-05	0.00819088262684996	SpNT_168	Naïve
Col1a1	4.449731190686	3.58760123019823	0.918192771258585	3.90724185867923	9.33556948422562e-05	0.00901193640877246	SpNT_168	Naïve
Cd74	26.3079160289686	-1.91843540124688	0.512922070439965	-3.74020833145534	0.000183867794575492	0.016640035409082	SpNT_168	Naïve
Fabp5	8.37407434281061	2.54689748676615	0.690922513984438	3.68622737747914	0.000227603014134145	0.0193864214391907	SpNT_168	Naïve
C2cd3	5.42247276074298	2.46454103188011	0.672515292703098	3.66466169412173	0.000247665733992971	0.0199233323789901	SpNT_168	Naïve
Als2	29.5176784379119	1.67140306943409	0.462201318065919	3.61617979894146	0.000298982745787551	0.0227856324158092	SpNT_168	Naïve
Ttf1	18.7094414414553	2.18596211496145	0.609181532661704	3.58835913066883	0.000332765710466425	0.0240922374377692	SpNT_168	Naïve
Rgs4	8.1632384440463	-3.25770821495952	0.928701664392625	-3.50780917044019	0.000451813018765339	0.0297375114169187	SpNT_168	Naïve
Slc6a6	9.38948602421903	1.99470623444412	0.568029597691672	3.51162376494129	0.000445378028584874	0.0297375114169187	SpNT_168	Naïve
Slc25a5	6.29536485320848	-3.42573908507911	0.981539570946406	-3.49016910421247	0.000482714990845988	0.0303900568149996	SpNT_168	Naïve
Phkg1	33.9194895309311	1.74580869685195	0.502962331268516	3.47105257852782	0.000518422479132791	0.0312781562410117	SpNT_168	Naïve
Ctss	24.7164729759028	1.66472642075937	0.483251205087214	3.44484691033296	0.000571382904560411	0.0318216325309029	SpNT_168	Naïve
Nefh	35.435327573635	-2.36054735740252	0.683944469295169	-3.45137282831625	0.000557742530929568	0.0318216325309029	SpNT_168	Naïve
Pabpn1	14.1213741694402	1.5806787821512	0.461821873174462	3.42270228840821	0.000620019442648194	0.0332514130723921	SpNT_168	Naïve
H2-Ab1	15.0491187374884	-2.45283406550535	0.735275295280363	-3.33593972386911	0.000850115935492476	0.0410322624864369	SpNT_168	Naïve
Psap	119.717789514612	1.28334497019598	0.384399014212566	3.33857508148112	0.000842092696033232	0.0410322624864369	SpNT_168	Naïve
Rab7b	7.01011983952037	2.35663664532439	0.706379539854641	3.33621872146714	0.000849263195366834	0.0410322624864369	SpNT_168	Naïve
Rbfox3	4.59129345346725	-3.60320682330133	1.09089131801357	-3.30299339980311	0.000956586393138215	0.0446818418472302	SpNT_168	Naïve
Kcnab2	7.75651308915546	-2.27650655761383	0.691911971641414	-3.29016789840087	0.00100127618266168	0.0453077472654409	SpNT_168	Naïve
Hp	5.58927369967153	-3.19327912149554	0.975663394946223	-3.27293115436759	0.00106438399618989	0.0467038795903926	SpNT_168	Naïve
Gadd45a	5.69560582598261	3.39123336780116	1.04011986031605	3.26042555015794	0.00111245167999686	0.0468884937121772	SpNT_168	Naïve
Pdgfa	4.36025947700541	2.838411102332	0.871977501019279	3.25514259142478	0.00113335447508716	0.0468884937121772	SpNT_168	Naïve
Ctsk	21.7135169530575	-25.9504931528686	2.88579809347593	-8.99248398962359	2.41704729333428e-19	3.2342509832106e-15	ScNT_72	Naïve
Acp5	9.95361694462653	-29.4338057080812	3.99765691792246	-7.36276431729855	1.80140259899467e-13	1.20522840885738e-09	ScNT_72	Naïve
Gadd45a	5.69560582598261	4.91991396805105	1.08056732114568	4.55308417326065	5.28651085428582e-06	0.0235796005803995	ScNT_72	Naïve
Acp5	9.95361694462653	-32.2631809456073	3.99765691792246	-8.07052271068176	6.9997841945805e-16	9.36641123076817e-12	Crush_24	Naïve
Rps7	10.8300224212002	-1.97685018385016	0.431317621120662	-4.58328175582962	4.57734598406851e-06	0.00425235441919965	Crush_72	Naïve
Gap43	9.70480755439447	3.26456347564436	0.818040875902254	3.99070947652062	6.58759359097517e-05	0.0101302466204162	Crush_72	Naïve
Map1lc3b	15.1245473090498	1.75662231738938	0.444096146120445	3.95550002569254	7.63747399983936e-05	0.0101302466204162	Crush_72	Naïve
Rps3a1	37.7252018756638	-1.44229751056889	0.367207560526317	-3.92774459355263	8.57461992284891e-05	0.0101302466204162	Crush_72	Naïve
Rps8	27.6317503635263	-1.53197319495874	0.38102723954622	-4.02063956577809	5.80403509432765e-05	0.0101302466204162	Crush_72	Naïve
Rtn4	18.991165689685	1.74071093418471	0.443651532106237	3.92359951045515	8.72357082490094e-05	0.0101302466204162	Crush_72	Naïve
Sox11	7.01704051653219	3.43961092951054	0.856839680695199	4.01429929893046	5.96226514773302e-05	0.0101302466204162	Crush_72	Naïve
Tubb2b	12.9217749172649	2.47767489339317	0.629340099407134	3.93694108436321	8.25268579391337e-05	0.0101302466204162	Crush_72	Naïve
Flrt3	6.29324478044045	3.47617369079358	0.947914133276591	3.66718204609707	0.000245238204175624	0.0189922181085334	Crush_72	Naïve
Prph	16.7606469818237	1.92271032316562	0.531943495452129	3.61450105058885	0.000300926595972675	0.0189922181085334	Crush_72	Naïve
Rps14	24.224655190911	-1.27464875174278	0.341754123323482	-3.72972457317298	0.000191689192174768	0.0189922181085334	Crush_72	Naïve
Scd2	38.8094302980202	1.5265594029543	0.421510381000197	3.6216412970232	0.000292739842721612	0.0189922181085334	Crush_72	Naïve
Tppp3	18.7283332773134	1.75385586935092	0.484483226183423	3.62005488439123	0.000294540532873537	0.0189922181085334	Crush_72	Naïve
Tuba1a	66.0687335949664	1.83451984357304	0.495154058279399	3.70494760751386	0.000211434431102411	0.0189922181085334	Crush_72	Naïve
Tubb2a	19.3559141819556	2.13870574480718	0.592503013867911	3.6096115880416	0.000306655835982778	0.0189922181085334	Crush_72	Naïve
Rpl36al	7.63632582161468	-1.66462424662571	0.465825572805468	-3.57349261999591	0.000352251175694559	0.0204525838887654	Crush_72	Naïve
Jun	7.37357047364821	2.38970284668161	0.686408528156616	3.48145856098157	0.00049869093815835	0.0272519930323004	Crush_72	Naïve
Top2a	8.34952965792471	-2.20757692962072	0.641504785141983	-3.44124779853688	0.000579037983446094	0.0298847937011901	Crush_72	Naïve
Cdkn1a	8.3428936268177	1.98238616584039	0.594460295629884	3.33476630889178	0.000853711111384122	0.0397769740999882	Crush_72	Naïve
Rps9	25.7949506177976	-1.25749433614595	0.377182900443382	-3.33391130580881	0.000856339593110618	0.0397769740999882	Crush_72	Naïve
Ahnak2	8.80344473839126	1.96859552589808	0.597591902112925	3.29421385888539	0.000986973756016115	0.0436618390161415	Crush_72	Naïve
Cacna2d1	6.35131580519812	2.37094949045562	0.733257667481348	3.23344657083443	0.00122306211485595	0.047006421212526	Crush_72	Naïve
Rps2	7.55947340854527	-1.75995445192492	0.543015166722718	-3.24107789207223	0.00119078641741822	0.047006421212526	Crush_72	Naïve
Tubb3	58.928066551828	1.68075843771488	0.521357808457946	3.22380984891388	0.00126497366018638	0.047006421212526	Crush_72	Naïve
Uchl1	52.5876558737416	1.53166545944358	0.470378947394929	3.25623726981471	0.00112899362699163	0.047006421212526	Crush_72	Naïve
Pclaf	6.57060767194847	-2.1746795865043	0.678850881617829	-3.20347169811673	0.00135781385115279	0.0481799432780371	Crush_72	Naïve
Ptma	50.1337949669791	-1.4288981958262	0.448142008338919	-3.18849420326059	0.00143015877358075	0.0481799432780371	Crush_72	Naïve
Rpl17	14.7410987486787	-1.42505063363322	0.450022286477565	-3.166622357278	0.00154220451167008	0.0481799432780371	Crush_72	Naïve
Rps18	10.8727287545706	-1.83502884901125	0.578629990658469	-3.17133380335682	0.0015174066819776	0.0481799432780371	Crush_72	Naïve
Rps29	27.0467680205056	-1.28419351320451	0.405869308207635	-3.16405672278018	0.00155586469143284	0.0481799432780371	Crush_72	Naïve
Rps12-ps3	6.45623864119027	-1.91645717348779	0.608515696404943	-3.14939644911389	0.00163608078807515	0.0490296468426391	Crush_72	Naïve
Rps7	10.8300224212002	-1.93393380319543	0.439044201075304	-4.40487267217936	1.05846029803006e-05	0.00709168399680138	Crush_168	Naïve
Gap43	9.70480755439447	3.22686427563843	0.819195598709324	3.93906446851336	8.17999498022235e-05	0.011350774245454	Crush_168	Naïve
Rps14	24.224655190911	-1.36140313371835	0.346326468343493	-3.93098205929812	8.4599585512929e-05	0.011350774245454	Crush_168	Naïve
Rps18	10.8727287545706	-2.32790235888443	0.593071650748798	-3.92516208782746	8.66713580597672e-05	0.011350774245454	Crush_168	Naïve
Rps8	27.6317503635263	-1.49332218573576	0.384221071578089	-3.88662230210937	0.000101648724586155	0.011350774245454	Crush_168	Naïve
Rps9	25.7949506177976	-1.49298346775434	0.382376245396415	-3.90448801600251	9.442507078781e-05	0.011350774245454	Crush_168	Naïve
Rps3a1	37.7252018756638	-1.41278536590531	0.369632787282687	-3.82213216606471	0.00013230274312018	0.0118940923354136	Crush_168	Naïve
Rtn4	18.991165689685	1.66970656460037	0.445370943406091	3.74902446897603	0.000177523766200203	0.0118940923354136	Crush_168	Naïve
Scd2	38.8094302980202	1.58749707367169	0.422252712940879	3.75958999201021	0.000170192050174807	0.0118940923354136	Crush_168	Naïve
Tubb2b	12.9217749172649	2.38406844190517	0.630840029895605	3.77919651405079	0.000157335222648798	0.0118940923354136	Crush_168	Naïve
Rpl36al	7.63632582161468	-1.75846719612675	0.476762329441037	-3.68835180033709	0.000225711430825126	0.0137478780593486	Crush_168	Naïve
Prph	16.7606469818237	1.94613609568211	0.533149437649225	3.6502638064537	0.000261971110560292	0.0146267203396163	Crush_168	Naïve
Tuba1a	66.0687335949664	1.79626588679882	0.4955069893433	3.62510706292848	0.000288841765461975	0.0148864602199633	Crush_168	Naïve
Ahnak2	8.80344473839126	2.1414900217657	0.599302266998006	3.57330539143919	0.000352503244935524	0.0168697981504858	Crush_168	Naïve
Tppp3	18.7283332773134	1.72373406812442	0.485656988623745	3.54928294763994	0.000386281771269123	0.0172539191166875	Crush_168	Naïve
Map1lc3b	15.1245473090498	1.5363777818194	0.446262121334648	3.44276986185722	0.000575789073815418	0.021432148858685	Crush_168	Naïve
Rpl5	20.1942597286592	-1.53361943152017	0.445067470086792	-3.44581335324529	0.000569343451952487	0.021432148858685	Crush_168	Naïve
Tubb2a	19.3559141819556	2.05801597930143	0.593568824213366	3.46719014771174	0.000525929704956452	0.021432148858685	Crush_168	Naïve
Jun	7.37357047364821	2.35920016607393	0.68967968189652	3.42071867274162	0.000624559027879428	0.0220239236146956	Crush_168	Naïve
Top2a	8.34952965792471	-2.20601660054822	0.649359371320442	-3.3972199339518	0.000680742306096096	0.0228048672542192	Crush_168	Naïve
Rpl26	18.1045553937699	-1.25979573232559	0.37936573548232	-3.32079472260167	0.000897615311873728	0.0286382028073999	Crush_168	Naïve
Rpl17	14.7410987486787	-1.50273867042279	0.456337229475508	-3.29304420800811	0.000991088899456768	0.0301831619380016	Crush_168	Naïve
Rps10	15.8175638206723	-1.46783430917791	0.453037804015722	-3.23998195330952	0.00119537264874638	0.0320359869864029	Crush_168	Naïve
Rps29	27.0467680205056	-1.32601650826926	0.408787345518445	-3.24378071583292	0.00117954516806969	0.0320359869864029	Crush_168	Naïve
Tpt1	55.6533266592518	-1.03428714172206	0.317279873137774	-3.25985739811785	0.00111468242724967	0.0320359869864029	Crush_168	Naïve
Hexa	8.37294918219409	-2.08533257243456	0.651737313359923	-3.19965196051761	0.0013759363139106	0.032924190368575	Crush_168	Naïve
Klf7	18.16431899429	1.79993984469193	0.561688414295987	3.20451659475289	0.00135289491110224	0.032924190368575	Crush_168	Naïve
Tubb3	58.928066551828	1.67351103593356	0.521731129941163	3.20761200529148	0.00133841931757981	0.032924190368575	Crush_168	Naïve
Hspb1	8.30213737967676	1.82830648415287	0.58046670836477	3.14971807651705	0.00163428085955617	0.0351455159888726	Crush_168	Naïve
Rack1	21.1441041471799	-1.26076191360729	0.399522725425797	-3.1556700867607	0.00160129872115945	0.0351455159888726	Crush_168	Naïve
Rpl22	9.03364699727291	-1.532302897615	0.48770048468442	-3.14189332538088	0.00167859180842377	0.0351455159888726	Crush_168	Naïve
Rplp0	21.8688951511029	-1.22532091544333	0.389401665383082	-3.14667610431994	0.00165137782445112	0.0351455159888726	Crush_168	Naïve
Cd24a	7.27738530431609	2.19894220495182	0.715285586171471	3.07421573629289	0.00211056749225573	0.0428509157518588	Crush_168	Naïve
Rpl18a	35.8125132728498	-1.28327207245967	0.419952093138602	-3.05575824820603	0.00224492182591479	0.0442381653930267	Crush_168	Naïve
Gm42669	8.75072994534914	1.87111806386022	0.614279589498333	3.04603652123347	0.00231879667932844	0.0443883935757158	Crush_168	Naïve
Aldoa	9.55357517861147	1.43973511672328	0.474014871086921	3.03732056638213	0.00238691465245776	0.0444231338096306	Crush_168	Naïve
Maged1	7.51507400811472	1.71771713464307	0.568958410416124	3.01905570459318	0.00253563904620339	0.0459156259717911	Crush_168	Naïve
Rps11	22.6375134798912	-1.10068489445172	0.368920224984947	-2.98353090968822	0.00284943253297731	0.0477279949273699	Crush_168	Naïve
Rps2	7.55947340854527	-1.64132795757105	0.549475346076298	-2.9870820761868	0.00281654094975309	0.0477279949273699	Crush_168	Naïve
Sqstm1	13.8815307255527	1.49940976925797	0.501159685126992	2.9918802604364	0.00277264990632002	0.0477279949273699	Crush_168	Naïve
Rpl13a	17.7010168855516	-1.25421632421986	0.421889843917259	-2.97285261141731	0.00295046093815586	0.0482148494771812	Crush_168	Naïve
