# Supplementary material for: Re-Analysis of Single-Nucleus Transcriptomics Reveals Diverse Dorsal Root Ganglia Macrophage Responses Following Peripheral Nerve Injury
Source: Biomedicines. 2022 Dec 19;10(12):3295. doi: 10.3390/biomedicines10123295 (PMC9775330; doi:10.3390/biomedicines10123295)
Supplement: Supplementary file 1 [file biomedicines-10-03295-s001.zip › Supplementary Table S4.csv]

p_val	avg_log2FC	pct.1	pct.2	p_val_adj	cluster	gene
4.54323410920941e-140	1.07315534938305	0.946	0.735	1.12699465313049e-135	Macro_0	Tuba1a
8.28601088201951e-139	1.20380778021451	0.912	0.677	2.05542785939376e-134	Macro_0	Tubb3
3.30690821946861e-136	1.30319733429508	0.907	0.683	8.20311652921384e-132	Macro_0	Map1b
1.82372761892453e-135	1.18405756880754	0.901	0.628	4.52393873150418e-131	Macro_0	Stmn2
8.54023085448931e-128	1.11480602909968	0.902	0.65	2.11848966576462e-123	Macro_0	Uchl1
4.0779329136149e-107	1.20839312031206	0.869	0.629	1.01157203855131e-102	Macro_0	Nefl
5.68284767760848e-107	1.19250894139603	0.815	0.541	1.40968719490756e-102	Macro_0	Ndrg4
5.87833975205003e-93	1.29823654206467	0.766	0.491	1.45818095889353e-88	Macro_0	Nefm
7.25288441099614e-77	0.997774435906596	0.771	0.523	1.7991505069917e-72	Macro_0	Klc1
8.77694233261067e-77	0.994454789377219	0.796	0.592	2.1772083150274e-72	Macro_0	Ywhag
1.46925717641025e-76	1.16949730182117	0.642	0.353	3.64463935180328e-72	Macro_0	Prph
2.55202492258265e-73	1.22128540002651	0.726	0.465	6.33055302295852e-69	Macro_0	Nefh
7.04995943780033e-73	1.12548074207774	0.695	0.447	1.74881293814075e-68	Macro_0	Atp1b1
1.36352601093574e-69	1.00688420671363	0.765	0.548	3.3823626227272e-65	Macro_0	Fstl1
1.71023788179454e-68	1.02514786780673	0.694	0.425	4.24241608957955e-64	Macro_0	Tppp3
3.1117791448353e-64	1.02507667673104	0.644	0.386	7.71907934667844e-60	Macro_0	Rtn1
7.24293029479741e-63	1.03687711639969	0.619	0.363	1.79668128892745e-58	Macro_0	Snrpn
8.58297661376192e-61	1.19969585629184	0.545	0.295	2.12909317880978e-56	Macro_0	Thy1
1.00027198581439e-56	1.03748400776203	0.561	0.309	2.48127468801118e-52	Macro_0	Stmn3
1.82947147872023e-53	0.781968792233465	0.762	0.589	4.5381869501134e-49	Macro_0	Ywhah
3.13112167398075e-51	0.978359538433198	0.618	0.397	7.76706042447664e-47	Macro_0	Tubb2a
3.85727307228221e-49	1.03801939082321	0.541	0.308	9.56835158310325e-45	Macro_0	Epb41l3
4.44512251639857e-49	1.07025948285868	0.474	0.242	1.10265709141783e-44	Macro_0	Spock2
1.72241630570252e-46	0.948104935800655	0.539	0.315	4.27262588792567e-42	Macro_0	Snap25
5.72551824373846e-46	0.640578825964746	0.867	0.747	1.42027205554176e-41	Macro_0	Tuba1b
9.01902753990407e-46	0.821475194743789	0.661	0.439	2.2372599715486e-41	Macro_0	Sncg
3.25302616338878e-44	1.01781315154551	0.508	0.289	8.0694567009022e-40	Macro_0	Ank2
2.10696267300203e-42	0.725417305737532	0.695	0.494	5.22653160664884e-38	Macro_0	Syt11
5.27705458527881e-41	0.961805001865317	0.507	0.293	1.30902616042426e-36	Macro_0	Gabarapl1
7.57753790993354e-41	0.70807742943102	0.743	0.591	1.87968405393811e-36	Macro_0	Tubb5
1.30696606544544e-40	0.958317564503968	0.506	0.295	3.24206002194395e-36	Macro_0	Tubb2b
1.96981978919656e-39	0.983589933679408	0.472	0.272	4.88633496908099e-35	Macro_0	Cplx1
2.93067858909917e-39	0.851484293730831	0.582	0.378	7.26984130811939e-35	Macro_0	Klf7
4.26105258591153e-39	0.917867210279987	0.522	0.311	1.05699670446121e-34	Macro_0	Gnao1
5.23942532554845e-39	1.00390260621254	0.436	0.231	1.29969184625555e-34	Macro_0	Reep1
2.01508246070499e-38	0.90540851703096	0.518	0.317	4.99861355202479e-34	Macro_0	Dynll2
5.30742473818402e-37	0.800311844321326	0.562	0.345	1.31655978055393e-32	Macro_0	Kif21a
3.21328688451155e-36	0.675802784886041	0.724	0.596	7.97087944571935e-32	Macro_0	Calm2
1.81786897753851e-35	0.687829013041407	0.698	0.562	4.50940578568202e-31	Macro_0	Rtn3
2.61370084904473e-35	0.945815061307271	0.396	0.202	6.48354632614035e-31	Macro_0	Kif5a
4.32954338342225e-35	0.879063020105814	0.443	0.249	1.07398653169172e-30	Macro_0	Rab6b
2.32714661064285e-34	0.968942200262633	0.404	0.215	5.77271988236065e-30	Macro_0	Prkar1b
6.43967956396493e-34	0.995881561959873	0.379	0.197	1.59742691263714e-29	Macro_0	Ahnak2
1.35185488786924e-33	0.851369487796038	0.569	0.405	3.35341123484844e-29	Macro_0	Map1lc3b
1.39662358468204e-33	0.869251686981213	0.471	0.278	3.46446446416226e-29	Macro_0	Gap43
1.3990728411532e-33	1.00388647435184	0.351	0.173	3.47054008976463e-29	Macro_0	Parm1
2.94196337942523e-33	1.00223296278458	0.352	0.173	7.29783435900223e-29	Macro_0	Rian
3.44596533512698e-33	1.0157218482056	0.373	0.195	8.54806161031598e-29	Macro_0	Kif5c
6.27346939295672e-33	0.604689244951161	0.762	0.631	1.55619681761684e-28	Macro_0	Gnas
9.12272286583225e-33	0.724662525881918	0.597	0.41	2.26298263409835e-28	Macro_0	Dst
2.4793573136908e-32	0.620772849894832	0.738	0.609	6.1502937523414e-28	Macro_0	Hsp90aa1
3.13395067729616e-32	0.676990091087151	0.662	0.501	7.77407805010086e-28	Macro_0	Rab6a
4.10631742739692e-32	0.884654724837654	0.38	0.199	1.01861310104008e-27	Macro_0	Pfn2
1.30448331290549e-31	0.8266760465558	0.428	0.24	3.23590130599337e-27	Macro_0	Mapt
1.62398997032413e-31	0.862870197552289	0.425	0.242	4.02846952038605e-27	Macro_0	Eef1a2
2.86592870367056e-31	0.859181474541125	0.547	0.372	7.10922274232519e-27	Macro_0	Calca
4.92417797511647e-31	0.968137838792689	0.343	0.174	1.22149158850739e-26	Macro_0	Ret
2.01162257673648e-30	0.696216596633884	0.751	0.661	4.99003096385252e-26	Macro_0	Atp1a1
6.4340867171229e-30	1.06893527034689	0.275	0.121	1.59603955104951e-25	Macro_0	Vgf
1.97446018567012e-29	0.89092735243543	0.354	0.182	4.89784593657331e-25	Macro_0	Ccdc92
2.8954845905696e-29	0.925050448882231	0.328	0.163	7.18253907536695e-25	Macro_0	Lix1
4.41308112946268e-29	0.826679996183932	0.485	0.306	1.09470890497451e-24	Macro_0	S100b
5.73141234520916e-29	0.931317105176548	0.361	0.197	1.42173414635258e-24	Macro_0	Map7d2
2.05507843679492e-28	0.849750542288821	0.385	0.214	5.09782757031348e-24	Macro_0	Ngfr
2.45378325924687e-28	0.765813324121588	0.466	0.289	6.0868547528878e-24	Macro_0	Tsc22d1
2.55572350372287e-28	0.867874232174025	0.391	0.224	6.33972772333495e-24	Macro_0	Pygb
2.82221470444955e-27	0.850155177002387	0.373	0.206	7.00078579585756e-23	Macro_0	Acot7
3.69547198773993e-27	0.853738808924233	0.425	0.26	9.16698781278768e-23	Macro_0	Elavl4
5.55919947249217e-27	0.849123609128767	0.341	0.18	1.37901502114641e-22	Macro_0	Avil
7.44134526964682e-27	0.90329095361729	0.373	0.211	1.84590010758859e-22	Macro_0	Stxbp1
1.13514705848734e-26	0.840020111808257	0.38	0.215	2.8158457932837e-22	Macro_0	Maged1
1.71510407052999e-26	0.868854827519955	0.363	0.202	4.25448715735668e-22	Macro_0	Hspb1
2.36248826255503e-26	0.814667412709619	0.316	0.161	5.86038838409401e-22	Macro_0	Gng3
2.639004407284e-26	0.829203152171702	0.392	0.228	6.54631433270869e-22	Macro_0	Cltb
3.54106215240374e-26	0.899862823880172	0.335	0.18	8.78395877525272e-22	Macro_0	Cacna2d1
7.8563333737913e-26	0.929035746605303	0.318	0.168	1.94884205670267e-21	Macro_0	Bcam
8.24661230896328e-26	0.891931903088601	0.268	0.126	2.04565464936143e-21	Macro_0	Tspyl4
1.35109319795478e-25	1.4231404345296	0.485	0.333	3.35152178684662e-21	Macro_0	Meg3
2.4908205595432e-25	0.606295135759113	0.605	0.466	6.17872948000285e-21	Macro_0	Rtn4
4.85505990160034e-25	0.750241502231321	0.439	0.279	1.20434615919098e-20	Macro_0	Rufy3
4.98889030326109e-25	0.854753839867925	0.313	0.162	1.23754412862695e-20	Macro_0	Mapk8ip2
1.41775465512234e-24	0.855343227129061	0.361	0.208	3.51688219749647e-20	Macro_0	Pgm2l1
3.52681968513361e-24	0.809417538957107	0.343	0.192	8.74862891094244e-20	Macro_0	Nacc2
3.58348994479594e-24	0.868240616095605	0.381	0.228	8.88920515706081e-20	Macro_0	Syt4
5.42218986399233e-24	0.822343552156214	0.357	0.202	1.34502841766194e-19	Macro_0	Skp1a
7.76400800398818e-24	0.800096480347532	0.404	0.255	1.92593982546931e-19	Macro_0	Zwint
1.09574574349947e-23	0.786850838885835	0.354	0.202	2.7181068913248e-19	Macro_0	Kif1a
1.77386750110194e-23	0.838719956003709	0.32	0.176	4.40025572323347e-19	Macro_0	Zdhhc2
2.67813602612564e-23	0.784570770480692	0.424	0.278	6.64338422640726e-19	Macro_0	Calm3
4.07692508119434e-23	0.784788320047986	0.335	0.189	1.01132203564107e-18	Macro_0	Elavl3
5.31144304263795e-23	0.764981687552901	0.399	0.253	1.31755656115677e-18	Macro_0	Dctn1
1.12585456766362e-22	0.76769130852116	0.321	0.177	2.79279484054638e-18	Macro_0	Napb
1.35655041622492e-22	0.784564647385523	0.332	0.191	3.36505896248753e-18	Macro_0	Fxyd7
1.357030442098e-22	0.752726506178389	0.355	0.206	3.3662497146683e-18	Macro_0	Rbms3
2.01587175331145e-22	0.759869783557653	0.425	0.276	5.00057147126439e-18	Macro_0	Kif1b
2.10204413709278e-22	0.435186818762635	0.841	0.772	5.21433068647234e-18	Macro_0	Calm1
3.46406513529369e-22	0.78861974158514	0.307	0.165	8.59295997460953e-18	Macro_0	Sult4a1
4.1226597697384e-22	0.84401446375027	0.288	0.153	1.02266698248131e-17	Macro_0	Enah
4.28744390700931e-22	0.695352681903743	0.404	0.255	1.06354333557273e-17	Macro_0	Cyfip2
5.30493737244494e-22	0.795573079605292	0.297	0.158	1.31594276460869e-17	Macro_0	Ncdn
6.06719477393765e-22	0.732124779568325	0.383	0.234	1.50502833562297e-17	Macro_0	Cd24a
6.28270529669404e-22	0.799487696504614	0.373	0.225	1.55848787589792e-17	Macro_0	Rgs4
2.06008464453178e-21	0.84034003664466	0.263	0.132	5.11024596922553e-17	Macro_0	Ebf1
2.29546823715329e-21	0.851131525765337	0.298	0.164	5.69413850908245e-17	Macro_0	Sprr1a
1.05965832188188e-20	0.688620010226499	0.491	0.357	2.62858843326018e-16	Macro_0	Pafah1b1
2.14451751800413e-20	0.757794524360888	0.308	0.175	5.31969015516104e-16	Macro_0	Serpinb6a
2.70150499608488e-20	0.790486242066349	0.272	0.144	6.70135329328816e-16	Macro_0	Scn1b
2.86245807128914e-20	0.738663365632189	0.297	0.163	7.10061349163983e-16	Macro_0	Elavl2
8.1994154720654e-20	0.74420028033871	0.286	0.153	2.03394700200054e-15	Macro_0	Cend1
9.0763365343425e-20	0.660039410661413	0.387	0.246	2.251476040709e-15	Macro_0	Vamp2
1.00579931901077e-19	0.746116474177605	0.28	0.153	2.49498579073812e-15	Macro_0	Mllt11
1.21723700345749e-19	0.883435226399723	0.26	0.138	3.01947811077665e-15	Macro_0	Ttl
1.29929039740647e-19	0.798196553869077	0.275	0.146	3.2230197598065e-15	Macro_0	Nap1l5
2.75597031488792e-19	0.760164820911165	0.255	0.134	6.83645996311097e-15	Macro_0	Rab3a
3.03784705731687e-19	0.741634312852437	0.346	0.214	7.53568341038022e-15	Macro_0	Map1lc3a
6.33146409471631e-19	0.759222951977869	0.349	0.221	1.57058298333533e-14	Macro_0	Mtmr6
8.64409774385195e-19	0.617364155223083	0.456	0.319	2.14425488633991e-14	Macro_0	Arl8a
1.81165339137682e-18	0.510165544223004	0.668	0.591	4.49398740264935e-14	Macro_0	Chchd2
1.86805681528472e-18	0.55653050127795	0.521	0.39	4.63390173599527e-14	Macro_0	Fkbp1a
2.8045831989325e-18	0.781398364592453	0.321	0.195	6.95704908327195e-14	Macro_0	Kcnab2
3.38314679256145e-18	0.632826172837721	0.463	0.341	8.39223393362794e-14	Macro_0	Tubb4b
4.58823497937637e-18	0.799475479463231	0.26	0.143	1.1381575689841e-13	Macro_0	Nat8l
8.41683540443834e-18	0.689437048595251	0.346	0.217	2.08788019042498e-13	Macro_0	Map4
1.16598991698395e-17	0.527284653264896	0.629	0.517	2.8923545880704e-13	Macro_0	Ppp3ca
1.17332601622562e-17	0.733719391171982	0.259	0.142	2.91055251584926e-13	Macro_0	Srxn1
1.41926739563864e-17	0.868186742350166	0.253	0.141	3.52063470162122e-13	Macro_0	Cntn1
2.40282526440353e-17	0.669271423692976	0.381	0.257	5.96044835087939e-13	Macro_0	Slc25a4
3.81411182864403e-17	0.683603865428425	0.402	0.284	9.46128580213439e-13	Macro_0	Mapk3
5.88155106443882e-17	0.542417753741624	0.419	0.285	1.45897755704469e-12	Macro_0	Basp1
6.06570428628672e-17	0.742515311923591	0.269	0.153	1.50465860525628e-12	Macro_0	Rbfox1
6.58421824127544e-17	0.608705589236916	0.572	0.454	1.63328117693079e-12	Macro_0	mt-Atp6
7.68413574995255e-17	0.640472825347107	0.35	0.226	1.90612671413323e-12	Macro_0	Dpysl2
8.1778476588254e-17	0.813017106653062	0.274	0.161	2.02859689024823e-12	Macro_0	Uhmk1
1.68937205231829e-16	0.762136887127137	0.287	0.175	4.19065631298074e-12	Macro_0	Nrn1
3.33249099107231e-16	0.659319082632563	0.37	0.251	8.26657715245397e-12	Macro_0	Nsf
4.28611897338991e-16	0.678818711001761	0.295	0.178	1.0632146725391e-11	Macro_0	Ids
4.56966137628785e-16	0.625910541235499	0.315	0.19	1.13355020100196e-11	Macro_0	Crip2
4.99829977519471e-16	0.670856070341955	0.253	0.142	1.2398782422348e-11	Macro_0	Nckap1
5.73813928241057e-16	1.16236560375751	0.256	0.149	1.42340283039477e-11	Macro_0	Snhg11
5.97316912743627e-16	0.720009526035179	0.282	0.168	1.48170433375184e-11	Macro_0	Plekhb2
6.71235671565184e-16	0.331810243482622	0.846	0.781	1.6650672068846e-11	Macro_0	Ppia
8.87825689525479e-16	0.42942125397651	0.736	0.646	2.2023404054369e-11	Macro_0	mt-Co1
1.24802734722615e-15	0.653309415402843	0.308	0.191	3.09585663752918e-11	Macro_0	Camk2g
3.80752807653043e-15	0.678091881496248	0.313	0.204	9.44495414664138e-11	Macro_0	Prkaca
4.9904198024014e-15	0.359271351734658	0.763	0.686	1.23792353618369e-10	Macro_0	Hsp90ab1
5.2173098994049e-15	0.655551404991168	0.275	0.163	1.29420589364638e-10	Macro_0	Dpysl3
6.46885969740974e-15	0.556000860269473	0.611	0.499	1.60466533653946e-10	Macro_0	mt-Co2
8.9261339908107e-15	0.600810694844756	0.34	0.223	2.2142167977605e-10	Macro_0	Gsk3b
1.65651906653102e-14	0.647940628811361	0.304	0.197	4.10916119643685e-10	Macro_0	Fgf13
1.73730399514342e-14	0.575089885805197	0.26	0.152	4.30955629035277e-10	Macro_0	Trim2
2.64472435685648e-14	0.467081643187488	0.582	0.489	6.56050323961819e-10	Macro_0	Reep5
3.05233185668437e-14	0.354354983473778	0.725	0.661	7.57161440369124e-10	Macro_0	Ywhab
3.09526747033656e-14	0.635886074870752	0.291	0.18	7.67812048691687e-10	Macro_0	Fez1
3.40386339061163e-14	0.633016712260108	0.335	0.22	8.44362352675121e-10	Macro_0	Ppp1r2
5.07817201458386e-14	0.542983451438861	0.393	0.282	1.25969134993767e-09	Macro_0	Aldoa
5.7771100242482e-14	0.631162419862514	0.257	0.151	1.43306991261501e-09	Macro_0	Clip3
9.69657057737842e-14	0.490517170438896	0.416	0.298	2.40533129742449e-09	Macro_0	Hmgcs1
1.23472356752723e-13	0.585006096218931	0.251	0.147	3.06285528160806e-09	Macro_0	Rgs7bp
1.35992385587576e-13	0.687876134719532	0.259	0.158	3.37342711688541e-09	Macro_0	Scoc
1.69961546124084e-13	0.53599409817119	0.451	0.342	4.21606611315403e-09	Macro_0	Sqstm1
1.81739434288794e-13	0.520971370954114	0.469	0.361	4.50822840696783e-09	Macro_0	Serinc1
4.08782217446341e-13	0.612421997654371	0.357	0.252	1.01402516859739e-08	Macro_0	Mdh1
4.46603548176391e-13	0.508128820232001	0.41	0.301	1.10784476160636e-08	Macro_0	Dynlrb1
5.16073528292652e-13	0.656315058969903	0.298	0.195	1.28017199428275e-08	Macro_0	Wbp2
9.74176354625731e-13	0.583154304567485	0.454	0.359	2.41654186528459e-08	Macro_0	Jak1
1.0786841046919e-12	0.602787716202254	0.511	0.419	2.67578379009872e-08	Macro_0	mt-Cytb
1.24909470654042e-12	0.600352172278279	0.305	0.199	3.09850432904415e-08	Macro_0	Scg3
1.88957454514289e-12	0.421451375314139	0.502	0.399	4.68727861668145e-08	Macro_0	Eif4a2
3.53912741434808e-12	0.54867244232639	0.367	0.27	8.77915946403184e-08	Macro_0	Tecr
4.3297273893524e-12	0.634251765185619	0.256	0.161	1.07403217620276e-07	Macro_0	Celf4
5.07471365246946e-12	0.516485220374143	0.354	0.249	1.25883346863157e-07	Macro_0	Cpe
5.78726697769159e-12	0.303584899081493	0.373	0.256	1.43558944648618e-07	Macro_0	Akap12
8.88715611423164e-12	0.560693390058051	0.31	0.21	2.2045479456963e-07	Macro_0	Ghitm
1.04195716379585e-11	0.686679082060573	0.278	0.186	2.58467894051199e-07	Macro_0	Rhoq
1.3103716285629e-11	0.541934318550889	0.329	0.229	3.25050786181313e-07	Macro_0	Agtpbp1
1.87867464381971e-11	0.514065792502794	0.567	0.479	4.66024032145918e-07	Macro_0	mt-Nd4
1.92221480128996e-11	0.528368820632254	0.382	0.286	4.76824603607987e-07	Macro_0	Gdi1
2.47432361024624e-11	0.534114092464959	0.438	0.343	6.13780714757683e-07	Macro_0	Ywhaz
2.53672014298379e-11	0.591161215742	0.275	0.183	6.2925879866856e-07	Macro_0	Tmx2
4.24774256466409e-11	0.362645087048583	0.532	0.435	1.05369502059057e-06	Macro_0	Sptbn1
4.89575495011189e-11	0.52891872149088	0.315	0.218	1.21444097292476e-06	Macro_0	Pitpnc1
6.12428542419857e-11	0.565602883689243	0.365	0.274	1.5191902423267e-06	Macro_0	Vdac1
8.24526891106036e-11	0.531398546007866	0.273	0.179	2.04532140607763e-06	Macro_0	Itga7
1.08643745876405e-10	0.47908883780101	0.377	0.284	2.69501676021011e-06	Macro_0	Capns1
1.3084048021173e-10	0.606965990682376	0.253	0.165	3.24562895213218e-06	Macro_0	Fxyd2
1.44788836309383e-10	0.498962731089834	0.29	0.197	3.59163187349055e-06	Macro_0	Ndfip2
1.68282489231578e-10	0.526142629060544	0.282	0.191	4.17441542787853e-06	Macro_0	Eif1b
2.77181974320825e-10	0.454010142236926	0.497	0.398	6.87577605500239e-06	Macro_0	mt-Nd1
2.78068166167099e-10	0.554037178344453	0.257	0.171	6.89775892994106e-06	Macro_0	Ppp2r1a
2.82020716992987e-10	0.470818357784081	0.34	0.243	6.99580590572804e-06	Macro_0	Grina
3.64718276322138e-10	0.485952636602145	0.331	0.237	9.04720156244695e-06	Macro_0	Ank3
3.66325819235798e-10	0.425890489840093	0.507	0.411	9.08707827196321e-06	Macro_0	Mbnl2
3.68519218251199e-10	0.314848678953286	0.287	0.186	9.14148772793923e-06	Macro_0	C1qc
4.65068112718958e-10	0.549514073658732	0.405	0.32	1.15364796041065e-05	Macro_0	Dnaja1
6.10092776554814e-10	0.532194617654441	0.265	0.178	1.51339614152187e-05	Macro_0	Cyb5r3
1.0911215824413e-09	0.496856208846881	0.298	0.209	2.7066361974039e-05	Macro_0	Rap1gds1
1.27193845382536e-09	0.442978265638108	0.429	0.343	3.15517052855918e-05	Macro_0	Dync1i2
1.65152703306702e-09	0.483795774633492	0.283	0.194	4.09677795822605e-05	Macro_0	Epdr1
1.81370370940977e-09	0.501667255256457	0.273	0.187	4.49907342156187e-05	Macro_0	Dynlt3
1.82967726933046e-09	0.513730284273783	0.282	0.197	4.53869743430114e-05	Macro_0	Ypel3
1.8682956451693e-09	0.356771514876804	0.293	0.198	4.63449417740697e-05	Macro_0	C1qa
2.95251307296162e-09	0.504812180281422	0.396	0.313	7.32400392878859e-05	Macro_0	Dync1h1
3.49576551609788e-09	0.500340164145623	0.348	0.265	8.67159593923241e-05	Macro_0	Tcf25
6.16962719432222e-09	0.37279380643574	0.294	0.207	0.000153043772182357	Macro_0	Fabp5
6.57863413483158e-09	0.498692669691551	0.263	0.182	0.000163189598348632	Macro_0	Cbx6
8.84397063875173e-09	0.427965608316894	0.457	0.383	0.000219383535664875	Macro_0	Prkar1a
9.22638594731319e-09	0.455420027001816	0.256	0.173	0.000228869729809051	Macro_0	Ndrg2
9.30311788082795e-09	0.391982720388934	0.476	0.397	0.000230773142151818	Macro_0	S100a10
9.75633012132778e-09	0.386843241027155	0.433	0.348	0.000242015524989657	Macro_0	Gnb1
1.05151445663528e-08	0.537504995910737	0.276	0.197	0.000260838676112948	Macro_0	Sptan1
1.76928685855375e-08	0.253774757974246	0.652	0.561	0.000438889298132843	Macro_0	Timp2
1.87276060109475e-08	0.33481120848431	0.455	0.368	0.000464556994707563	Macro_0	Stmn1
2.28522774750141e-08	0.390888166696103	0.483	0.415	0.0005668735950452	Macro_0	Cltc
4.19467400529434e-08	0.370031408757065	0.282	0.198	0.00104053083375331	Macro_0	Jun
4.67107342606726e-08	0.429323646723667	0.334	0.257	0.00115870647407025	Macro_0	Aes
4.8302725775607e-08	0.544457647851972	0.382	0.311	0.00119819741558971	Macro_0	Hpgds
6.16688518352158e-08	0.315823991502151	0.598	0.534	0.00152975753862436	Macro_0	Fth1
1.07714072585617e-07	0.526758422202231	0.272	0.2	0.00267195528455881	Macro_0	Flot1
1.09301300273247e-07	0.440232331279377	0.257	0.185	0.00271132805457816	Macro_0	Nars
1.29568674519133e-07	0.449234063311577	0.3	0.226	0.00321408054012161	Macro_0	Ppp3r1
1.31019844208598e-07	0.428328380910674	0.284	0.211	0.00325007825543849	Macro_0	Etnk1
1.4311925129763e-07	0.444811177473449	0.299	0.224	0.00355021614768902	Macro_0	Pea15a
2.22252250062354e-07	0.465477355288706	0.29	0.219	0.00551318931504676	Macro_0	Chp1
3.38458557672405e-07	0.455047667608651	0.264	0.192	0.00839580298162168	Macro_0	Gcnt2
3.61559999311971e-07	0.516022106317861	0.272	0.202	0.00896885734293276	Macro_0	Ssbp3
5.2305954110814e-07	0.39147178008812	0.352	0.278	0.0129750149767285	Macro_0	Atp6ap2
8.40058473026366e-07	0.458959388572605	0.255	0.189	0.020838490481892	Macro_0	Nfe2l1
1.08028443303334e-06	0.382891470518048	0.456	0.395	0.0267975356458251	Macro_0	Dynll1
1.24179840655985e-06	0.33255513362354	0.525	0.484	0.0308040512731236	Macro_0	Vcp
1.36344719711942e-06	0.357806949570689	0.293	0.223	0.0338216711717443	Macro_0	Tpi1
1.59937032672892e-06	0.365279842691052	0.365	0.294	0.0396739803248375	Macro_0	Glul
2.03215608520436e-06	0.452010693869606	0.252	0.187	0.0504096638495795	Macro_0	L1cam
2.21358775321166e-06	0.398011797664715	0.276	0.211	0.0549102578061685	Macro_0	Atp2a2
2.36018724346186e-06	0.348260693605229	0.472	0.418	0.0585468047613148	Macro_0	Kif5b
3.62694678509578e-06	0.398972417789563	0.337	0.274	0.0899700419510858	Macro_0	Anxa6
4.73996001347309e-06	0.433150752557097	0.291	0.234	0.117579448094214	Macro_0	Cbfb
6.28123382342237e-06	0.466285384885778	0.259	0.198	0.155812286223815	Macro_0	Rangap1
6.44375844499035e-06	0.334031781782529	0.385	0.323	0.159843871986431	Macro_0	mt-Co3
8.05322788774801e-06	0.387765976658439	0.267	0.203	0.199768370983477	Macro_0	Fkbp4
1.01667357587193e-05	0.414635339954374	0.273	0.214	0.252196047230791	Macro_0	Ndufa4
1.02500674672345e-05	0.357602099988056	0.364	0.299	0.25426317359222	Macro_0	Prr13
1.03452918282684e-05	0.344143268327521	0.398	0.343	0.256625309092026	Macro_0	Anxa5
1.22686378531303e-05	0.550758125191354	0.316	0.259	0.304335830584749	Macro_0	Gm37214
1.4795357746989e-05	0.400112451772177	0.257	0.198	0.367013644271808	Macro_0	Pja2
2.39542449476893e-05	0.349985885255618	0.29	0.23	0.594209000172382	Macro_0	Nisch
2.53556014658436e-05	0.398375845988495	0.289	0.231	0.628971049961716	Macro_0	Tbca
3.03281560976358e-05	0.320435753049138	0.375	0.317	0.752320240157954	Macro_0	Csde1
3.1459085881432e-05	0.471012517038107	0.251	0.197	0.780374084374803	Macro_0	Usp9x
3.64122406369592e-05	0.254856295846102	0.5	0.447	0.903242041240409	Macro_0	Sdcbp
3.94376963619472e-05	0.415809123836669	0.298	0.247	0.978291495954462	Macro_0	Atp5b
6.69878322831949e-05	0.360856537260592	0.251	0.197	1	Macro_0	Cnbp
6.88309379918754e-05	0.434710185877188	0.41	0.364	1	Macro_0	Bcas2
9.42456796877414e-05	0.34652555215157	0.354	0.301	1	Macro_0	Tmem30a
0.000107415808865869	0.261456193725987	0.38	0.325	1	Macro_0	Atp6v1b2
0.000129520562254514	0.349803329237473	0.275	0.223	1	Macro_0	Uba1
0.000150921220175765	0.290416008783726	0.298	0.242	1	Macro_0	Zfand5
0.000193417357164265	0.355757762336464	0.264	0.212	1	Macro_0	Cds2
0.000240040253714978	0.266957401972115	0.291	0.236	1	Macro_0	Olfm1
0.000308467561921257	0.388883649656983	0.271	0.228	1	Macro_0	Mapk1
0.000358155739878175	0.252844641273535	0.485	0.448	1	Macro_0	Ywhae
0.000369130442821253	0.424594108544184	0.268	0.228	1	Macro_0	Rab33b
0.000412466722495948	0.443575843889917	0.425	0.395	1	Macro_0	Unc13d
0.000464108398973053	0.415505213279064	0.355	0.317	1	Macro_0	Itch
0.000677738604235125	0.346743061340806	0.344	0.304	1	Macro_0	Txn1
0.000679096030345374	0.325076950230327	0.411	0.371	1	Macro_0	Stat3
0.000692033290869759	0.357526096629614	0.32	0.275	1	Macro_0	Pebp1
0.000723920230953525	0.292738078614426	0.305	0.263	1	Macro_0	Atp5d
0.000997844819655402	0.282012316465575	0.373	0.332	1	Macro_0	Ppp2ca
0.00101959761137715	0.31626743724061	0.378	0.343	1	Macro_0	Myl12b
0.00139815446658527	0.297526016768594	0.264	0.222	1	Macro_0	Mycbp2
0.00157038333677181	0.369365625272087	0.267	0.231	1	Macro_0	Morf4l2
0.0021433765432201	0.314618279927765	0.294	0.256	1	Macro_0	Cox5a
0.00313563632530503	0.272134844874562	0.252	0.215	1	Macro_0	Ywhaq
0.00316561380448382	0.258426730526561	0.352	0.31	1	Macro_0	Wdr31
0.00347271252133457	0.26897193159183	0.301	0.261	1	Macro_0	Hn1
0.00355708365429024	0.26444242750413	0.268	0.229	1	Macro_0	Cs
0.00702167101855503	0.250406828270958	0.279	0.242	1	Macro_0	Mia3
1.33159750468047e-146	2.06354787206494	0.811	0.222	3.30316077011038e-142	Macro_1	Atp1a2
7.76478497344332e-145	2.21152349879809	0.768	0.2	1.92613256051235e-140	Macro_1	Gpm6b
1.68219149139911e-143	2.33559038138527	0.482	0.057	4.17284421356464e-139	Macro_1	Gpr37l1
3.84829427334724e-124	2.21223738894902	0.447	0.058	9.54607877446516e-120	Macro_1	Itgb8
1.70328519283094e-121	2.41441611150224	0.444	0.06	4.22516924933642e-117	Macro_1	Sostdc1
2.34608121610181e-117	1.88558818327025	0.884	0.371	5.81968906466215e-113	Macro_1	Sparc
2.81169101343761e-116	2.17298275177575	0.361	0.036	6.97468072793333e-112	Macro_1	Ttyh1
3.8988562509646e-112	2.20159832065183	0.48	0.078	9.67150281614278e-108	Macro_1	Sfrp5
4.53309545934074e-110	2.03781144070619	0.664	0.173	1.12447965964406e-105	Macro_1	Plp1
2.86953299682038e-109	1.72858680443394	0.942	0.554	7.11816355191265e-105	Macro_1	Apoe
2.31913566089583e-108	1.88902751900583	0.73	0.22	5.75284792041819e-104	Macro_1	Timp3
7.48024252949683e-108	2.15235050635057	0.381	0.047	1.85554896186698e-103	Macro_1	Cdh19
1.75280769739291e-106	1.59666523326342	0.965	0.57	4.34801477415286e-102	Macro_1	Scd2
3.6345491212838e-103	2.12014364403475	0.442	0.073	9.01586255025659e-99	Macro_1	Vwa1
7.05541020919387e-94	1.95787907436419	0.285	0.026	1.75016505649263e-89	Macro_1	Atp1b2
1.01977999409761e-88	1.81951652895512	0.336	0.044	2.52966625335853e-84	Macro_1	Ednrb
1.61779002530932e-84	1.89589881913871	0.288	0.032	4.0130899367823e-80	Macro_1	Ptprz1
8.90453165454329e-76	1.7295042099551	0.258	0.028	2.20885812222601e-71	Macro_1	Bcan
1.67966495865323e-75	1.84668722289454	0.343	0.057	4.16657689643521e-71	Macro_1	Art3
5.44089074162809e-75	1.6755018454582	0.273	0.033	1.34966735736826e-70	Macro_1	Matn2
1.98501510543849e-72	1.54472773145467	0.26	0.031	4.92402847055071e-68	Macro_1	Lgi4
1.58458944483041e-71	1.75149761010658	0.354	0.065	3.93073257684632e-67	Macro_1	Tgfbr3
5.19759784262705e-71	1.63039474335074	0.326	0.054	1.28931612084207e-66	Macro_1	Fxyd1
3.05431040337703e-68	1.71747445800417	0.28	0.041	7.57652238661707e-64	Macro_1	Abca8b
2.85296111165374e-66	1.91644174878762	0.323	0.06	7.07705533356827e-62	Macro_1	Id3
1.09251312201186e-64	1.93089766845081	0.447	0.123	2.71008805046262e-60	Macro_1	Fabp7
1.11257263168958e-64	1.8330066982544	0.331	0.064	2.75984767016917e-60	Macro_1	Lpar1
8.06052752840089e-64	1.64685542623566	0.283	0.045	1.99949445869512e-59	Macro_1	S1pr3
7.99951549967595e-63	1.65997697613169	0.657	0.281	1.98435981484962e-58	Macro_1	Prnp
2.28000399477621e-60	1.73364945257032	0.303	0.057	5.65577790944187e-56	Macro_1	Ptn
3.95957608158935e-60	1.79101606130126	0.482	0.153	9.82212442799053e-56	Macro_1	Sparcl1
1.09217817807596e-58	1.55633281856961	0.293	0.053	2.70925718853523e-54	Macro_1	Adamts5
3.60198599142885e-58	1.47877576446203	0.253	0.039	8.93508645033841e-54	Macro_1	Nid2
6.31035724583026e-57	1.58725680148885	0.283	0.051	1.56534721840065e-52	Macro_1	Nr2f1
2.46525184254305e-56	1.63954021574144	0.311	0.063	6.11530372061228e-52	Macro_1	Sox10
3.9154949695721e-47	1.46749409584337	0.359	0.099	9.71277682152056e-43	Macro_1	Pmepa1
3.48387287497627e-46	1.48565668679164	0.364	0.105	8.64209505366614e-42	Macro_1	Ncam1
3.74738646655356e-44	1.52871597159655	0.364	0.109	9.29576686893277e-40	Macro_1	Slc12a2
5.21689619226507e-40	1.24970773413261	0.581	0.272	1.29410326945327e-35	Macro_1	Cadm1
2.06922381607765e-38	1.2334534538167	0.563	0.271	5.13291659816221e-34	Macro_1	Gsn
4.2347247217906e-37	1.15784434877386	0.346	0.108	1.05046581448738e-32	Macro_1	Plpp3
9.58524369373944e-37	1.23550481416045	0.298	0.083	2.37771555066901e-32	Macro_1	Serpinh1
2.09247326605769e-35	1.23568198820184	0.265	0.07	5.1905891837827e-31	Macro_1	Ntrk2
2.56623823889438e-35	1.2488072447505	0.25	0.063	6.3658105754014e-31	Macro_1	Serpine2
8.28925353299497e-34	1.21800476909289	0.303	0.092	2.05623223139473e-29	Macro_1	Nr2f2
4.80743326516752e-33	1.01020357371471	0.407	0.151	1.19253189575746e-28	Macro_1	Dag1
5.74508969759353e-33	0.736966570580975	0.78	0.482	1.42512695038505e-28	Macro_1	Cd9
2.44115851199414e-32	1.25238668056535	0.278	0.083	6.05553780485267e-28	Macro_1	Fads1
2.11554085094743e-31	1.42794504856553	0.394	0.158	5.24781063486019e-27	Macro_1	Kcna2
2.79201339074254e-31	1.40821665072861	0.28	0.088	6.92586841707595e-27	Macro_1	Igfbp4
1.19081176763558e-28	1.03828568932837	0.437	0.191	2.95392767079683e-24	Macro_1	Cd63
5.7629898369746e-28	0.954139351477937	0.396	0.161	1.42956725895992e-23	Macro_1	Cd81
1.0094482499802e-26	0.808199270870814	0.508	0.246	2.50403732890088e-22	Macro_1	Col1a2
1.79540173244542e-26	1.08835574765969	0.402	0.18	4.45367353750411e-22	Macro_1	Scd1
1.92989140483211e-26	1.10864017528049	0.447	0.215	4.78728861882654e-22	Macro_1	Cnn3
5.35191228718573e-26	1.08558531133378	0.47	0.241	1.32759536195929e-21	Macro_1	Dbi
2.15397491454685e-24	0.992861543655452	0.303	0.115	5.34315017302492e-20	Macro_1	Serinc5
1.97927813195337e-22	0.959983909366229	0.338	0.143	4.90979733412354e-18	Macro_1	Gatm
2.97938783144667e-22	0.675184322803511	0.788	0.57	7.3906694546866e-18	Macro_1	Timp2
1.09711530407549e-21	1.51691917577311	0.308	0.134	2.72150422328966e-17	Macro_1	Scn7a
3.76223324648479e-21	0.898121839033483	0.354	0.158	9.33259579123017e-17	Macro_1	Tmod2
4.18613374351295e-21	1.16843404902461	0.263	0.102	1.03841233641582e-16	Macro_1	Chl1
2.38003850206584e-20	0.973072755718251	0.268	0.102	5.90392350822452e-16	Macro_1	Aatk
3.4023056608466e-20	0.953994225886494	0.255	0.097	8.43975942229608e-16	Macro_1	Megf9
1.40747715835573e-18	0.705696157981324	0.689	0.463	3.49138783901722e-14	Macro_1	Vim
1.5846106835309e-18	0.837055332015653	0.384	0.19	3.93078526156676e-14	Macro_1	Ndrg1
2.07346160771912e-18	0.65011337782168	0.828	0.69	5.14342886410805e-14	Macro_1	Itm2b
2.59251342761402e-15	0.939600391547963	0.278	0.13	6.43098880853934e-11	Macro_1	Cnp
3.79422731635573e-15	0.75057143477688	0.359	0.184	9.41196028095203e-11	Macro_1	Ndrg2
6.01202810917895e-15	0.821910105951057	0.303	0.15	1.49134369276293e-10	Macro_1	Elovl5
8.30123321176182e-15	0.890772374711063	0.333	0.173	2.05920391050964e-10	Macro_1	Cd59a
1.51341699712187e-14	0.913405568574136	0.313	0.16	3.75418220306051e-10	Macro_1	Msmo1
1.69826749040698e-14	0.730555735696526	0.553	0.381	4.21272233670356e-10	Macro_1	Laptm4a
2.14330651858832e-14	0.797292413326943	0.364	0.197	5.31668615001018e-10	Macro_1	Scarb2
1.04503893063443e-13	0.759186201439464	0.477	0.298	2.59232357133178e-09	Macro_1	Marcks
1.77920127225975e-13	0.752949436383627	0.295	0.149	4.41348667596753e-09	Macro_1	Tspan7
1.85446229334286e-13	0.718723601554649	0.275	0.133	4.60017916486629e-09	Macro_1	Ctnna1
2.8951639019748e-13	0.888031572909413	0.268	0.131	7.18174357523869e-09	Macro_1	Dock7
5.30550145151555e-13	0.542058071764629	0.407	0.231	1.31608269006295e-08	Macro_1	Neat1
5.72955571439414e-13	0.499984614900798	0.654	0.462	1.42127359051261e-08	Macro_1	Dst
1.18127091111091e-12	0.831149418638218	0.28	0.142	2.93026062210171e-08	Macro_1	Clic4
1.44932659652071e-12	0.907844975658848	0.328	0.185	3.59519955532928e-08	Macro_1	Kcna1
1.60473496783816e-12	0.89094159704699	0.283	0.146	3.98070556121935e-08	Macro_1	Fgfr1
2.81385014516113e-12	0.66238995258579	0.308	0.165	6.9800366700867e-08	Macro_1	Tspan3
1.51422548235967e-11	0.626577794451732	0.348	0.198	3.7561877315414e-07	Macro_1	Itga7
1.56478075464842e-11	0.368980616335692	0.826	0.693	3.88159513998088e-07	Macro_1	H2-Q4
2.20138969678696e-11	0.599345386590391	0.28	0.144	5.46076728184974e-07	Macro_1	Klf9
5.31781093584105e-11	0.688772109278056	0.288	0.157	1.31913618074473e-06	Macro_1	Atp8a1
1.13208830986726e-09	0.489192894426766	0.412	0.256	2.80825826145673e-05	Macro_1	Qk
2.55308774179088e-09	0.631109439330757	0.278	0.155	6.33318945228645e-05	Macro_1	Sdc3
4.99582682096136e-08	1.00671119463835	0.404	0.288	0.00123926480120767	Macro_1	Akap12
5.10996112590653e-08	0.547010030176493	0.28	0.165	0.00126757695689237	Macro_1	Hspa12a
5.13794432659075e-08	0.666208781970905	0.381	0.26	0.0012745184696541	Macro_1	Ank3
5.99882397224189e-08	0.257255819065557	0.369	0.229	0.00148806827455432	Macro_1	Mbp
7.09426613616996e-08	0.538396137546312	0.298	0.183	0.00175980365773832	Macro_1	Il6st
7.48196250999751e-08	0.411733814762688	0.636	0.482	0.00185597562022998	Macro_1	B2m
1.34312940770312e-07	0.502239779580586	0.303	0.187	0.00333176680874836	Macro_1	Itga6
1.60115428537936e-07	0.389539396449983	0.601	0.456	0.00397182332031204	Macro_1	Sptbn1
1.67670490158788e-07	0.455493351241066	0.649	0.524	0.00415923417887889	Macro_1	Cst3
2.18694532451172e-07	0.561445800824217	0.27	0.165	0.00542493657198378	Macro_1	Tsc22d4
2.76727213449077e-07	0.323141902530154	0.707	0.556	0.00686449525681779	Macro_1	Syt11
1.05629762592699e-06	0.513240731305997	0.336	0.229	0.0262025189087448	Macro_1	Scg3
1.8630911104299e-06	0.470112848186423	0.25	0.153	0.046215838085324	Macro_1	Pik3r1
2.48266529946681e-06	0.371912911412121	0.412	0.296	0.0615849954185736	Macro_1	Itm2c
2.97562305602129e-06	0.457374503029562	0.278	0.178	0.073813305527664	Macro_1	Saraf
4.94808460996458e-06	0.496845237467961	0.442	0.332	0.122742186834781	Macro_1	Hmgcs1
5.56106200617818e-06	0.524144669390989	0.28	0.183	0.137947704125256	Macro_1	Trim2
5.95958962626162e-06	0.259285115751741	0.374	0.255	0.147833580269046	Macro_1	Maf
1.06546030084669e-05	0.502325583509681	0.366	0.268	0.26429808222803	Macro_1	Rab10
1.34451719666075e-05	0.377622284420775	0.326	0.228	0.333520935803666	Macro_1	Abca1
2.00450303832476e-05	0.373527219846208	0.275	0.181	0.497237023686841	Macro_1	Clcn3
2.20998534822741e-05	0.349623573997881	0.311	0.214	0.548208965481292	Macro_1	Gm42669
2.5630804580944e-05	0.467664745926806	0.381	0.279	0.635797738434898	Macro_1	Cpe
4.11885535462621e-05	0.381444866423531	0.258	0.17	1	Macro_1	Npdc1
7.93208860486336e-05	0.304146347513387	0.293	0.203	1	Macro_1	Tia1
8.06167365931924e-05	0.359012562328866	0.313	0.224	1	Macro_1	Aplp2
0.000125955136850414	0.370448497053592	0.258	0.176	1	Macro_1	Utrn
0.000206153599272524	0.314650934738268	0.535	0.439	1	Macro_1	Tmbim6
0.000208869983375001	0.479686811778179	0.295	0.21	1	Macro_1	Tm9sf2
0.000456730455719896	0.394594231109932	0.28	0.204	1	Macro_1	L1cam
0.000570907706094772	0.289420152617984	0.447	0.354	1	Macro_1	Wdr18
0.000636536151759427	0.357180779267159	0.306	0.228	1	Macro_1	Selenof
0.000706678211960463	0.285943929313778	0.328	0.244	1	Macro_1	Pea15a
0.00140308830363925	0.315484038315038	0.275	0.202	1	Macro_1	Tmem176b
0.00189679493298293	0.261112548054339	0.414	0.336	1	Macro_1	Tmem59
0.00390225924971458	0.281108404446507	0.263	0.199	1	Macro_1	Ccnt2
0.00403277674963754	0.266919024332828	0.487	0.412	1	Macro_1	App
0.00530920561292068	0.338898353709312	0.265	0.203	1	Macro_1	Camk2d
0.00715752715058006	0.315935829540204	0.429	0.371	1	Macro_1	Son
0.00790891099751464	0.265576324122142	0.384	0.319	1	Macro_1	Wdr31
1.91792112541189e-181	4.21451412312483	0.959	0.33	4.75759514369674e-177	Macro_2	Mpz
2.95843006242784e-180	2.63366954652873	0.431	0.02	7.33868161285851e-176	Macro_2	Fa2h
1.35686388028283e-166	3.02522612650869	0.522	0.047	3.36583654142958e-162	Macro_2	Ogn
6.49708294269625e-149	2.69900407098383	0.481	0.044	1.61166639476523e-144	Macro_2	Prx
1.8476177235773e-146	3.4408911822683	0.956	0.48	4.58320052510584e-142	Macro_2	Pmp22
1.32546982446792e-141	2.64536799082145	0.383	0.024	3.28796044657513e-137	Macro_2	Ugt8a
3.70184170422267e-118	2.47302733550899	0.366	0.03	9.18278853149475e-114	Macro_2	Ncmap
5.74998584491262e-108	2.08299856944207	0.268	0.013	1.42634148868902e-103	Macro_2	Dusp15
4.09506194465556e-96	2.03586422079308	0.295	0.023	1.01582106599126e-91	Macro_2	Mfap5
1.63797244103709e-94	1.86934473038765	0.895	0.388	4.0631544372366e-90	Macro_2	Sparc
2.2346462144179e-92	2.18740505946019	0.475	0.082	5.54326339948504e-88	Macro_2	Mal
2.11655139117232e-91	2.02395186034301	0.302	0.026	5.25031738094207e-87	Macro_2	Pllp
1.52461352291024e-90	2.43374688495025	0.512	0.103	3.78195630493115e-86	Macro_2	Secisbp2l
2.27062623180458e-89	1.93449652292638	0.285	0.024	5.63251543061443e-85	Macro_2	Fam178b
1.46479544310461e-88	2.04126871730366	0.312	0.031	3.63357157616531e-84	Macro_2	Smtn
6.45495479248344e-87	1.96791896105453	0.251	0.017	1.60121608582344e-82	Macro_2	Slc36a2
6.07526916853401e-81	2.1424053973219	0.566	0.144	1.50703126994655e-76	Macro_2	Dag1
8.75753307242566e-79	1.95672559598378	0.403	0.066	2.17239365394591e-74	Macro_2	Sema3b
2.37124275186353e-78	2.17846007766677	0.644	0.205	5.88210477027267e-74	Macro_2	Mbp
1.52620879804829e-73	1.91416635313992	0.278	0.03	3.78591354443858e-69	Macro_2	Drp2
4.3809522618295e-66	1.63926691276548	0.688	0.242	1.08673901806943e-61	Macro_2	Timp3
1.57678040723658e-63	1.674118561847	0.671	0.238	3.91136147819106e-59	Macro_2	Col1a2
1.62803612352059e-60	1.62287576716909	0.837	0.487	4.03850640800518e-56	Macro_2	Cd9
7.29816041166509e-59	1.78833628111541	0.41	0.094	1.81038167171764e-54	Macro_2	Cryab
9.76236808626374e-55	1.55118476059243	0.593	0.198	2.42165302747858e-50	Macro_2	Plp1
4.64928159552526e-54	1.81410745560152	0.539	0.18	1.153300792586e-49	Macro_2	Ndrg1
6.40781613195737e-54	1.31491898867738	0.895	0.591	1.58952286969334e-49	Macro_2	Scd2
3.389839589463e-53	1.40561879896565	0.637	0.234	8.40883608562191e-49	Macro_2	Gpm6b
5.32781063593284e-51	1.73600833826622	0.322	0.065	1.3216167063495e-46	Macro_2	Jam3
1.91392311154939e-50	1.69217278479745	0.353	0.078	4.74767767050941e-46	Macro_2	Col4a1
6.63855402088917e-48	1.56733800650649	0.38	0.097	1.64675971042177e-43	Macro_2	Aatk
7.99838850689944e-47	1.55057053117544	0.319	0.067	1.98408025302147e-42	Macro_2	Plekha4
7.86690246801563e-45	1.43860654555403	0.268	0.049	1.95146382621596e-40	Macro_2	Limch1
5.86437292280668e-40	1.64258914603746	0.4	0.122	1.45471634723142e-35	Macro_2	Cnp
2.07244023043265e-39	1.42799557702622	0.258	0.052	5.14089523561124e-35	Macro_2	Gas2l3
9.83558839961532e-39	1.48707358156854	0.563	0.246	2.43981605840858e-34	Macro_2	Qk
4.77124161586331e-32	1.33638953546387	0.519	0.226	1.18355419523105e-27	Macro_2	Neat1
9.45876716581442e-31	1.28186909916258	0.278	0.074	2.34634178315193e-26	Macro_2	Art3
7.59478138264191e-28	1.244934375665	0.295	0.09	1.88396146977815e-23	Macro_2	Nfasc
2.61326679272432e-25	1.00329026563364	0.264	0.077	6.48246960603194e-21	Macro_2	Sox10
1.93954692088068e-22	0.963284054642797	0.298	0.101	4.8112400919366e-18	Macro_2	Vwa1
6.56766908819934e-22	1.24742039981091	0.403	0.181	1.62917599401873e-17	Macro_2	Itga6
2.84061689057094e-18	1.11749310678719	0.336	0.145	7.04643425875027e-14	Macro_2	Cadm3
4.38826333241362e-17	0.962340329973735	0.339	0.15	1.08855260223852e-12	Macro_2	Gatm
6.06097133357344e-16	1.05150509860869	0.308	0.138	1.50348454900623e-11	Macro_2	Pttg1ip
1.03704782564838e-15	0.727364525580851	0.383	0.183	2.57250083630336e-11	Macro_2	Apod
1.53445427234734e-15	1.02039198331225	0.258	0.102	3.80636726798481e-11	Macro_2	Megf9
2.18754503792485e-15	0.989598493936986	0.329	0.151	5.42642422107639e-11	Macro_2	Clstn1
1.25746954922757e-14	0.878177554673608	0.369	0.186	3.11927896381391e-10	Macro_2	Kcna1
1.55480016834229e-14	1.02441141534626	0.329	0.157	3.85683729758989e-10	Macro_2	Atp8a1
1.13823434821533e-13	0.977863299732912	0.339	0.17	2.82350412418295e-09	Macro_2	Utrn
1.72478296721714e-13	0.981910531912872	0.336	0.169	4.27849662847884e-09	Macro_2	Cers2
1.94671718376953e-13	0.875852915299573	0.488	0.312	4.82902664605871e-09	Macro_2	Atp1b3
1.18097831074072e-12	0.91733057442502	0.329	0.17	2.92953479762344e-08	Macro_2	Ptpre
5.12114540361848e-12	0.702659851480057	0.275	0.127	1.2703513288216e-07	Macro_2	Slc12a2
1.03283988064921e-11	0.789512374579521	0.268	0.125	2.56206260793843e-07	Macro_2	Plpp3
1.33559128786147e-11	0.886126371088562	0.258	0.12	3.31306774866916e-07	Macro_2	Fryl
1.63926600900722e-10	0.610699574282199	0.427	0.254	4.06636326194332e-06	Macro_2	Maf
8.32196886622216e-10	0.671273171619495	0.322	0.174	2.06434759695507e-05	Macro_2	Kcna2
8.53599587629913e-10	0.687986535397884	0.308	0.165	2.11743913707476e-05	Macro_2	Msmo1
1.4953292268693e-09	0.498966458355871	0.488	0.312	3.70931368017199e-05	Macro_2	Prnp
5.11653304779985e-09	0.651977071605251	0.319	0.181	0.000126920718783723	Macro_2	Cd59a
6.88420546574047e-09	0.648232862957459	0.251	0.128	0.000170769600783158	Macro_2	Ivns1abp
2.44042547007426e-08	0.637976407305748	0.258	0.137	0.000605371942106621	Macro_2	Dock7
3.34051564990325e-08	0.705722826140434	0.376	0.236	0.000828648312114999	Macro_2	Cdkn1a
3.22524618940892e-07	0.563922919419281	0.349	0.217	0.00800054569744776	Macro_2	Epdr1
1.95194285695266e-06	0.641964751345339	0.322	0.21	0.0484198945095677	Macro_2	Adam10
2.59537617349778e-06	0.470651353786672	0.353	0.233	0.064380901359786	Macro_2	Cnn3
4.73289613614431e-06	0.66027159729459	0.275	0.172	0.117404221553196	Macro_2	Cd151
2.76103985553173e-05	0.441702853249182	0.549	0.441	0.6849035465632	Macro_2	Tmbim6
3.24712621193115e-05	0.269536895716173	0.712	0.586	0.805482128131641	Macro_2	Timp2
5.40055380845373e-05	0.397890235638863	0.475	0.369	1	Macro_2	Son
0.000105016297217739	0.342244104418333	0.403	0.286	1	Macro_2	Atp1a2
0.000106733649673368	0.582064333677506	0.275	0.189	1	Macro_2	Slc3a2
0.000115600781798712	0.453113241279314	0.275	0.182	1	Macro_2	Cd81
0.00012778460816341	0.342797534892506	0.39	0.283	1	Macro_2	Pebp1
0.000205083702943628	0.461214713082367	0.254	0.172	1	Macro_2	Hspa12a
0.000222370395245019	0.417606912986941	0.264	0.177	1	Macro_2	Fdft1
0.000379414902734912	0.463986446364548	0.275	0.187	1	Macro_2	Endod1
0.00051133140869538	0.531949317083828	0.251	0.171	1	Macro_2	Tsc22d4
0.000540692923209187	0.343784365533946	0.529	0.414	1	Macro_2	Hbb-bs
0.000704727330884331	0.275840925826329	0.471	0.369	1	Macro_2	S100b
0.000925517744270117	0.500852522452748	0.251	0.176	1	Macro_2	Tspan3
0.00101136875496377	0.288055076101015	0.603	0.555	1	Macro_2	Fth1
0.00102143783053272	0.382384741816206	0.464	0.371	1	Macro_2	Mat2a
0.00117870816464167	0.26161658967686	0.607	0.513	1	Macro_2	Als2
0.00118206376262957	0.420480401415941	0.251	0.176	1	Macro_2	Deptor
0.00130589488790525	0.369008605183015	0.546	0.467	1	Macro_2	Sptbn1
0.00165361406072238	0.301573648566394	0.471	0.396	1	Macro_2	Ccdc62
0.00204698039344385	0.341257891805164	0.475	0.395	1	Macro_2	Laptm4a
0.00239355459121855	0.420582251748064	0.308	0.238	1	Macro_2	Rap1gds1
0.00283238969522689	0.42585041953949	0.271	0.201	1	Macro_2	Gmfb
0.00291932153206065	0.439611753508829	0.258	0.191	1	Macro_2	Far1
0.00515990895475207	0.295682457277468	0.322	0.247	1	Macro_2	Pea15a
4.63654341622539e-134	2.47849099659699	0.878	0.258	1.15014095982887e-129	Macro_3	Cybb
5.80779372745031e-130	2.71706997979685	0.979	0.518	1.44068131203132e-125	Macro_3	Lyz2
4.68870826674077e-103	2.08821866884339	0.739	0.195	1.16308097264772e-98	Macro_3	S100a4
2.2263679614741e-96	2.40244509214443	0.512	0.091	5.52272836523265e-92	Macro_3	Plac8
4.78596290994999e-80	2.00835920172979	0.568	0.14	1.18720595944219e-75	Macro_3	Ifitm3
1.02542973740759e-78	2.06551247973345	0.366	0.053	2.54368100661326e-74	Macro_3	C3
1.40323046496665e-78	1.8193497508205	0.756	0.27	3.48085349139627e-74	Macro_3	Ms4a6c
1.82705066869666e-77	1.86582245714215	0.617	0.167	4.53218188876894e-73	Macro_3	Coro1a
6.15594253106482e-74	1.7381393607848	0.805	0.334	1.52704310425594e-69	Macro_3	Mpeg1
1.46935481975451e-72	1.89337841286739	0.38	0.062	3.64488156588304e-68	Macro_3	Hp
1.45102980765137e-69	1.3044935267315	0.7	0.23	3.59942454085998e-65	Macro_3	Fn1
5.89132989559758e-68	1.92750503013837	0.359	0.059	1.46140329390194e-63	Macro_3	Ms4a4c
6.39258412176127e-65	1.74205646193283	0.742	0.302	1.5857444172441e-60	Macro_3	Ccr2
9.6022578783533e-62	1.13482335270928	0.986	0.824	2.38193608930432e-57	Macro_3	Psap
1.22896932410491e-61	1.8657521318136	0.509	0.134	3.04858130537465e-57	Macro_3	F13a1
1.01026516092155e-57	1.67544924953945	0.564	0.178	2.50606375818199e-53	Macro_3	Cd52
3.95786082018459e-57	1.41702487814843	0.829	0.422	9.8178695505499e-53	Macro_3	Laptm5
5.53015601601459e-56	0.83828317459915	0.993	0.952	1.37181050133258e-51	Macro_3	Tmsb4x
1.02664400326419e-55	1.43072597221576	0.815	0.438	2.54669311449714e-51	Macro_3	Rps27a
1.08585201753629e-53	1.40256304821462	0.77	0.369	2.69356451470053e-49	Macro_3	Gpx1
1.09414429629737e-53	1.47023929830354	0.76	0.354	2.71413434139526e-49	Macro_3	H3f3a
5.7844509079891e-53	2.04190945124995	0.286	0.048	1.43489089223578e-48	Macro_3	Chil3
9.22125365737247e-53	1.2606553538926	0.885	0.558	2.28742418224782e-48	Macro_3	Rps23
1.41909310465975e-52	1.57964459243323	0.463	0.13	3.52020235541897e-48	Macro_3	Lgals3
2.93016053339594e-52	1.6754539960021	0.557	0.188	7.26855621914196e-48	Macro_3	Gda
1.46423640946627e-51	1.0083491084206	0.969	0.861	3.63218483732203e-47	Macro_3	Eef1a1
1.17495330102492e-48	1.12085268126904	0.861	0.478	2.91458915852242e-44	Macro_3	Rpl18a
6.35220568564467e-48	1.66209668770903	0.484	0.16	1.57572814238102e-43	Macro_3	Tyrobp
2.20838382461306e-47	1.51135014053459	0.303	0.059	5.47811691533516e-43	Macro_3	Clec4a1
8.7515475817682e-46	1.61463863518366	0.432	0.128	2.17090889313342e-41	Macro_3	Msrb1
3.28135680127135e-45	1.29320992901552	0.732	0.364	8.13973368123372e-41	Macro_3	Rps9
1.31282571905247e-44	1.20804635306195	0.805	0.445	3.25659547868155e-40	Macro_3	Pabpc1
3.58328085018046e-44	1.52914563110864	0.331	0.076	8.88868647695766e-40	Macro_3	Emilin2
5.75584241352513e-44	1.3425810206666	0.718	0.356	1.42779426909904e-39	Macro_3	Rplp0
1.62433864792387e-43	1.61893130708051	0.422	0.124	4.02933445003994e-39	Macro_3	Lyn
1.99859206237719e-42	1.62590835469162	0.341	0.087	4.95770746993286e-38	Macro_3	Adgre5
2.39589923430682e-42	1.0568951703446	0.92	0.685	5.94326764062151e-38	Macro_3	Tpt1
5.17063309368102e-42	1.03352085816856	0.432	0.125	1.28262724521851e-37	Macro_3	Ccl6
1.12702779694514e-41	1.5949797091916	0.467	0.159	2.7957051531021e-37	Macro_3	Alox5ap
8.78203870514762e-41	1.37101988712203	0.627	0.282	2.17847252119892e-36	Macro_3	Ly6e
1.95765559421194e-40	1.60374674431638	0.348	0.093	4.85616046700215e-36	Macro_3	Itga4
3.20950307095976e-39	1.22507328303237	0.753	0.413	7.96149331782278e-35	Macro_3	Rpsa
3.35676843974899e-39	1.1742125399787	0.777	0.459	8.32679979164135e-35	Macro_3	Rpl37a
6.10725193564192e-39	1.61276580468262	0.272	0.059	1.51496491515533e-34	Macro_3	Sell
1.60128766981418e-38	1.07509917633914	0.794	0.462	3.97215419374107e-34	Macro_3	Rps3a1
9.41855790143264e-38	1.09001180302329	0.718	0.349	2.33636747302938e-33	Macro_3	Rack1
4.31359483653259e-37	1.46003937958762	0.289	0.069	1.07003033515027e-32	Macro_3	Smpdl3a
7.84595411820984e-37	1.09859223287143	0.714	0.378	1.94626737856313e-32	Macro_3	Rps16
2.91584639237975e-36	1.10747818606989	0.826	0.528	7.23304856093721e-32	Macro_3	Rpl23
9.33221467949559e-36	1.54978430995154	0.31	0.082	2.31494917339568e-31	Macro_3	Il17ra
1.1975881924352e-34	1.19531862234736	0.725	0.396	2.97073727015475e-30	Macro_3	Rps14
2.18654321091252e-34	1.42387190761484	0.3	0.078	5.42393908898959e-30	Macro_3	Lsp1
3.10262638664837e-34	0.740877376785249	0.99	0.878	7.69637501471996e-30	Macro_3	Actb
3.721481626302e-34	1.39454572992065	0.338	0.1	9.23150732220474e-30	Macro_3	Nadk
6.49163066895139e-34	1.52975332406151	0.3	0.08	1.61031390374008e-29	Macro_3	Tnfrsf1b
4.08848634606342e-33	1.06915063502968	0.767	0.464	1.01418992300449e-28	Macro_3	Rpl35a
5.39893403102198e-33	1.40902750377885	0.474	0.188	1.33925957573531e-28	Macro_3	Ptpn1
8.16290792880227e-32	1.39294838535645	0.401	0.143	2.02489094081869e-27	Macro_3	Mapkapk2
2.87326415056091e-31	1.16017462171742	0.714	0.426	7.12741905188139e-27	Macro_3	Arpc1b
6.91130757212921e-31	1.3003728702112	0.362	0.117	1.71441895634237e-26	Macro_3	Il6ra
9.67393060359445e-31	1.18881165511651	0.655	0.36	2.39971522552764e-26	Macro_3	H2-D1
1.66687403866217e-30	1.28300485573473	0.564	0.27	4.13484774030537e-26	Macro_3	Npc2
1.69390422493525e-30	1.26341618032374	0.355	0.114	4.20189882037439e-26	Macro_3	Pld4
1.89015395995118e-30	1.23806843966857	0.596	0.302	4.68871591305489e-26	Macro_3	Rpl19
1.90253144754186e-30	1.28479246248498	0.272	0.072	4.71941950877235e-26	Macro_3	Arhgdib
4.51745368521212e-30	1.11409896506753	0.61	0.304	1.12059956115372e-25	Macro_3	Rps5
5.18341381127773e-30	1.05462019786464	0.641	0.33	1.28579763002555e-25	Macro_3	Rpl5
6.27971400229446e-30	1.43213809972977	0.411	0.155	1.55774585540916e-25	Macro_3	Itgb2
6.40423879814806e-30	1.08674286030523	0.686	0.401	1.58863547626861e-25	Macro_3	Rpl4
1.68306683479519e-29	1.13177402717528	0.355	0.117	4.17501559039294e-25	Macro_3	Ccl9
1.92162206523859e-29	1.01202603524128	0.693	0.395	4.76677569503086e-25	Macro_3	Rps11
4.95690563278092e-29	1.17786886708285	0.418	0.155	1.22961001126763e-24	Macro_3	Crip1
1.46730525460286e-28	1.35455144226347	0.268	0.074	3.63979741456786e-24	Macro_3	Sla
2.33718899099847e-28	1.01568132119653	0.686	0.409	5.79763101107079e-24	Macro_3	Rpl27a
2.43067681453328e-28	1.26975839011276	0.484	0.217	6.02953690613126e-24	Macro_3	Emb
6.479598784303e-28	0.965102953030906	0.655	0.346	1.6073292744342e-23	Macro_3	Rps6
2.01810619989653e-27	1.01908217770168	0.648	0.345	5.00611423946332e-23	Macro_3	Rps25
2.57454847999851e-27	1.17967249046821	0.561	0.286	6.38642495948431e-23	Macro_3	Taldo1
9.58859700038294e-27	1.17662012255326	0.606	0.334	2.37854737191499e-22	Macro_3	Rpl7
1.14027005063887e-26	1.1763640918252	0.286	0.085	2.82855388761477e-22	Macro_3	Napsa
1.3303920291029e-26	1.03358425414293	0.613	0.329	3.30017046739266e-22	Macro_3	Rpl30
1.72317754931648e-26	1.01834840056389	0.652	0.36	4.27451422883446e-22	Macro_3	Ctss
2.97656750335429e-26	1.08903759519462	0.568	0.293	7.38367334882066e-22	Macro_3	Lcp1
3.1881405842949e-26	1.33802694088637	0.265	0.078	7.90850153340194e-22	Macro_3	Rgs2
5.90879984073576e-26	1.22533316880799	0.526	0.256	1.46573688849291e-21	Macro_3	Sirpa
7.27848087733473e-26	1.08631469442525	0.603	0.337	1.80549996643165e-21	Macro_3	Glud1
9.85210943900857e-26	1.03028347451119	0.603	0.321	2.44391426744047e-21	Macro_3	Rps3
6.05800828441437e-25	0.95271171137773	0.659	0.377	1.50274953503183e-20	Macro_3	Rps4x
6.20786707757691e-25	1.14173159628419	0.39	0.154	1.53992350726373e-20	Macro_3	Cyba
1.93950390162941e-24	1.25519281856933	0.401	0.169	4.81113337838191e-20	Macro_3	Serp1
2.09267514456436e-24	0.904645872692714	0.794	0.531	5.19108996360636e-20	Macro_3	S100a6
7.47774630992879e-24	1.19061885436596	0.31	0.108	1.85492974964094e-19	Macro_3	Camkk2
7.62796483459131e-24	1.27021255954278	0.366	0.146	1.89219295686872e-19	Macro_3	Gsr
8.9865750964708e-24	0.943552041015927	0.707	0.441	2.22920981843055e-19	Macro_3	Arpc2
1.58686973761215e-23	1.21707352345128	0.516	0.265	3.93638907112071e-19	Macro_3	Ptprc
2.81771621912593e-23	1.13616366505659	0.31	0.109	6.98962685316378e-19	Macro_3	Vsir
4.07523701407309e-23	1.18323044711905	0.446	0.209	1.01090329371097e-18	Macro_3	Fam49b
6.79638381804759e-23	0.880402512726192	0.679	0.423	1.68591096990488e-18	Macro_3	Rps8
1.46249521702977e-22	1.17788888136764	0.328	0.12	3.62786563536404e-18	Macro_3	Cebpb
1.48350911842556e-22	1.06428424927613	0.38	0.153	3.67999271916644e-18	Macro_3	Cotl1
2.31796045966713e-22	0.94272061606299	0.659	0.404	5.74993271625028e-18	Macro_3	Actr3
3.68148344476501e-22	0.775915305096591	0.617	0.337	9.13228783308408e-18	Macro_3	Rpl31
5.23278613402079e-22	0.959429343407216	0.686	0.445	1.2980449284052e-17	Macro_3	Rps24
5.29550336333219e-22	1.05714375451186	0.411	0.178	1.31360256430818e-17	Macro_3	Btg1
7.88731436343066e-22	0.931933315212668	0.603	0.344	1.95652720099261e-17	Macro_3	Rpl26
1.14955832178061e-21	0.747686745527109	0.526	0.254	2.85159437300898e-17	Macro_3	Tgfbi
1.4622896137987e-21	0.887280748046677	0.714	0.48	3.62735561598906e-17	Macro_3	B2m
2.18903228800876e-21	1.01056925993605	0.575	0.311	5.43011349363452e-17	Macro_3	Rps10
3.84780820215325e-21	1.1940941316206	0.272	0.093	9.54487302626134e-17	Macro_3	Add3
7.25895490118394e-21	1.22879035511226	0.352	0.147	1.80065635278769e-16	Macro_3	Sorl1
1.01402819696742e-20	1.0868514927209	0.443	0.214	2.51539834539738e-16	Macro_3	Rps7
1.15702858457163e-20	1.16936735140319	0.31	0.119	2.87012510688838e-16	Macro_3	Prdx5
1.45325911759886e-20	0.962203424484315	0.624	0.393	3.60495456711573e-16	Macro_3	Rps19
1.50426059078602e-20	1.00611584243353	0.62	0.386	3.7314688215038e-16	Macro_3	Samhd1
2.47659825096694e-20	0.993111946446619	0.537	0.297	6.1434496213486e-16	Macro_3	Rpl12
3.09381122340062e-20	1.0299733775287	0.554	0.311	7.67450812076759e-16	Macro_3	Rpl18
4.87892733639312e-20	1.27550396521675	0.446	0.222	1.21026671506568e-15	Macro_3	Slfn5
6.03258100952497e-20	1.18189604245204	0.261	0.091	1.49644204522276e-15	Macro_3	Myo1f
7.16002770933273e-20	0.802478332511372	0.735	0.49	1.77611647357708e-15	Macro_3	Rpl38
9.93011613954727e-20	1.20521956540481	0.341	0.143	2.4632646095761e-15	Macro_3	Aldh2
1.25908317055988e-19	0.7848156566676	0.732	0.48	3.12328171289083e-15	Macro_3	Rps29
1.75212093525976e-19	1.07718074236162	0.446	0.227	4.34631119200535e-15	Macro_3	Sem1
1.94320962316884e-19	1.01780398356524	0.47	0.239	4.82032579123262e-15	Macro_3	Rpl8
2.36899473036096e-19	1.06902205420583	0.401	0.187	5.8765283281334e-15	Macro_3	Ifngr1
2.84238481372619e-19	1.05220901962216	0.425	0.204	7.05081976892917e-15	Macro_3	Fcer1g
3.1379071239697e-19	1.13524489580733	0.328	0.133	7.78389241171923e-15	Macro_3	Fcgr3
1.25805878380747e-18	0.929831945303641	0.606	0.378	3.12074061911281e-14	Macro_3	Gnai2
1.91816759586051e-18	0.953123275218276	0.519	0.293	4.75820653829159e-14	Macro_3	Rpl28
2.29570085118391e-18	1.11320801910892	0.254	0.092	5.69471553144681e-14	Macro_3	Mrpl33
2.39185679816063e-18	1.0758340950899	0.345	0.146	5.93323997351726e-14	Macro_3	Pirb
3.18435354531914e-18	1.1125283512772	0.289	0.112	7.89910740451865e-14	Macro_3	Evi2b
5.44610225123508e-18	1.01522022313333	0.436	0.227	1.35096012444137e-13	Macro_3	Mcl1
5.90619774787163e-18	0.942005089767356	0.516	0.29	1.46509141333704e-13	Macro_3	Rpl17
8.76063356589838e-18	0.919296021391604	0.516	0.292	2.17316276235675e-13	Macro_3	Rps17
1.76338764458299e-17	0.867546315049878	0.544	0.324	4.37425939115256e-13	Macro_3	Rpl3
2.3549997055779e-17	0.965432386506317	0.39	0.188	5.84181226965653e-13	Macro_3	Rps28
4.74788789949487e-17	0.880075191789508	0.275	0.106	1.1777610723487e-12	Macro_3	Naaa
6.56692213359336e-17	0.994024794838744	0.293	0.119	1.62899070445917e-12	Macro_3	Itgam
8.25097773718262e-17	0.985846127765428	0.258	0.096	2.04673753748552e-12	Macro_3	Rassf4
9.81288471490061e-17	0.849650240146712	0.578	0.354	2.43418418237825e-12	Macro_3	Rpl13
3.02030704594268e-16	0.851259554981326	0.498	0.279	7.49217365816542e-12	Macro_3	Rps15a
4.40562013444004e-16	0.862821814537898	0.523	0.301	1.0928581305492e-11	Macro_3	Rps21
6.85136285504934e-16	1.02151892709392	0.362	0.176	1.69954906982354e-11	Macro_3	Klf13
1.05158862243676e-15	1.02315421566968	0.31	0.138	2.60857073681663e-11	Macro_3	Tnfrsf1a
1.66539954064544e-15	0.96373456594557	0.317	0.141	4.13119010052508e-11	Macro_3	Zfp36l2
2.52867289643106e-15	0.973815036900914	0.362	0.178	6.27262598688689e-11	Macro_3	Flna
4.55116629456534e-15	0.867368285249055	0.564	0.349	1.12896231102988e-10	Macro_3	Rpl37
2.16500828048966e-14	0.954780400948108	0.456	0.262	5.37051954058265e-10	Macro_3	Dazap2
2.54479121890662e-14	0.81168042432483	0.641	0.449	6.31260909761977e-10	Macro_3	Eef2
2.80260942625583e-14	0.898013511558352	0.275	0.119	6.95215294277022e-10	Macro_3	Nrros
4.33044345739088e-14	0.981264929542765	0.321	0.151	1.07420980404038e-09	Macro_3	Shisa5
5.11714817709008e-14	0.695855772991037	0.54	0.334	1.26935977680896e-09	Macro_3	Ctsc
7.98186633630873e-14	0.843854092096333	0.31	0.144	1.97998176338474e-09	Macro_3	Gm2a
8.65938704156142e-14	0.71765169075973	0.564	0.349	2.14804754952973e-09	Macro_3	Rpl13a
1.25583558378417e-13	0.988886699169828	0.31	0.146	3.11522574913502e-09	Macro_3	Pou2f2
1.32330969026469e-13	0.890939653802696	0.39	0.211	3.2826020176706e-09	Macro_3	Ssh2
1.96420973390173e-13	0.996871871474628	0.397	0.222	4.87241866591663e-09	Macro_3	Rap1b
2.65042875907137e-13	0.673462007453435	0.606	0.413	6.57465357975244e-09	Macro_3	Lamp1
2.67313065868665e-13	0.86404388633207	0.261	0.113	6.6309679119381e-09	Macro_3	Fxyd5
3.39182918277268e-13	0.861847554514557	0.443	0.253	8.4137714707859e-09	Macro_3	Rpl10a
3.60789946857673e-13	0.959076377159773	0.432	0.257	8.94975542175143e-09	Macro_3	Rpl24
4.79251114940194e-13	0.743271917627185	0.603	0.407	1.18883031572065e-08	Macro_3	H2-K1
5.90688550262797e-13	0.698081741381885	0.568	0.369	1.4652620177819e-08	Macro_3	Ahnak
6.41650462582094e-13	0.862721617020926	0.439	0.253	1.59167813748114e-08	Macro_3	Naca
7.53311421499776e-13	0.639727373852214	0.571	0.371	1.86866431217235e-08	Macro_3	Rps20
8.08952220441871e-13	0.935088262974134	0.345	0.175	2.00668687802811e-08	Macro_3	Cd53
1.758598083092e-12	0.735276606095714	0.449	0.255	4.36237840491801e-08	Macro_3	Rps26
5.62907381400042e-12	0.687926737228119	0.488	0.293	1.39634805030094e-07	Macro_3	Rpl6
1.14925437532048e-11	0.725049496758023	0.519	0.34	2.85084040341998e-07	Macro_3	Capzb
1.25471414736055e-11	0.846938578463085	0.387	0.223	3.11244391394259e-07	Macro_3	Tln1
1.42869876236567e-11	0.549534461043959	0.453	0.26	3.54403014992428e-07	Macro_3	H2afy
1.48379696737664e-11	0.859651547183934	0.366	0.206	3.68070675727451e-07	Macro_3	Rps15
2.13744673692718e-11	0.728033400866109	0.481	0.305	5.30215037562155e-07	Macro_3	Cox4i1
3.99564239175953e-11	0.62810233621141	0.429	0.246	9.91159051699869e-07	Macro_3	H2afz
4.20379512511601e-11	0.825794080871149	0.436	0.262	1.04279341873628e-06	Macro_3	Ly86
6.52327363198262e-11	0.766228284671822	0.328	0.172	1.61816325714961e-06	Macro_3	Rpl36al
1.95183233425449e-10	0.884450553680223	0.268	0.134	4.84171528835169e-06	Macro_3	Ccnd3
2.06095846529152e-10	0.920716887593265	0.314	0.172	5.11241356900213e-06	Macro_3	Ucp2
2.6666835553472e-10	0.644031745011165	0.348	0.191	6.61497522739426e-06	Macro_3	Lrp1
3.57728159392929e-10	0.686298177693409	0.359	0.207	8.873804721901e-06	Macro_3	Rpl22
5.83196527765349e-10	0.728324344584598	0.47	0.304	1.44667730677472e-05	Macro_3	Rpl34
9.02583007090291e-10	0.625079242040378	0.638	0.477	2.23894740738818e-05	Macro_3	Vim
1.35941491710003e-09	0.753651639738927	0.436	0.29	3.37216464335834e-05	Macro_3	Arpc5
2.09419721636758e-09	0.873908832072264	0.307	0.172	5.19486561492142e-05	Macro_3	Ms4a6b
3.50249923455315e-09	0.270647589739861	0.983	0.955	8.68829960123255e-05	Macro_3	Actg1
3.60669009725213e-09	0.71158796047045	0.317	0.177	8.94675545524364e-05	Macro_3	Myadm
6.43117033296171e-09	0.729586721378141	0.46	0.324	0.000159531611279448	Macro_3	Serf2
6.9621931040886e-09	0.686468235824595	0.352	0.21	0.000172704162140022	Macro_3	Tpd52
8.50846828640433e-09	0.717107860628245	0.272	0.141	0.000211061064312546	Macro_3	Txnip
1.24045984007831e-08	0.437298968015735	0.728	0.563	0.000307708467929826	Macro_3	Serinc3
1.39693233668478e-08	0.656938418048417	0.411	0.263	0.000346523035438025	Macro_3	Tmsb10
1.52095489883989e-08	0.694018328422692	0.338	0.202	0.000377288072206223	Macro_3	Rps18
2.93574982993244e-08	0.683217678513877	0.432	0.295	0.000728242102813041	Macro_3	Eef1b2
3.0050657741115e-08	0.698028484572942	0.348	0.214	0.000745436615926099	Macro_3	Rpl32
3.11534470870567e-08	0.66492468329051	0.328	0.196	0.000772792408441529	Macro_3	Tapbp
5.74372948000033e-08	0.674286179466535	0.481	0.337	0.00142478953480888	Macro_3	Rpl21
6.01319028381739e-08	0.525380072051479	0.334	0.198	0.00149163198180374	Macro_3	Ctsa
6.76194797048456e-08	0.739995139090181	0.254	0.141	0.0016773688135584	Macro_3	Psma7
1.10564026647351e-07	0.316284815869566	0.268	0.141	0.0027426512450142	Macro_3	Hmgb2
1.59477399884498e-07	0.80850197954858	0.307	0.186	0.00395599638153487	Macro_3	Sat1
2.23347769738869e-07	0.603450659760739	0.359	0.229	0.00554036477614238	Macro_3	Btf3
2.45218446803767e-07	0.604773289068897	0.383	0.253	0.00608288879141425	Macro_3	Rplp1
3.64777832342793e-07	0.698558756589368	0.289	0.175	0.00904867890909532	Macro_3	Eif3h
3.9241715510686e-07	0.553683501371175	0.303	0.181	0.00973429994958078	Macro_3	Ptbp3
4.20585637985953e-07	0.660822474496398	0.408	0.278	0.0104330473358795	Macro_3	Hnrnpf
6.14841151574941e-07	0.494185062758129	0.582	0.453	0.015251749605968	Macro_3	Cdc42
6.34638961092885e-07	0.617996691562818	0.331	0.21	0.0157428540688701	Macro_3	Rps13
8.94610901745591e-07	0.558576265780068	0.303	0.184	0.0221917180287011	Macro_3	Rnf149
1.22192704737253e-06	0.342120588028451	0.537	0.38	0.0303111223371229	Macro_3	Grn
1.26270376522806e-06	0.604198443267113	0.401	0.271	0.0313226296002472	Macro_3	Ybx1
1.52737700015927e-06	0.493934248988037	0.38	0.251	0.0378881138659508	Macro_3	Rpl36a
1.57186030744629e-06	0.304389022369802	0.659	0.528	0.0389915667865126	Macro_3	Cst3
1.83201003460148e-06	0.539956956924636	0.279	0.169	0.0454448409183243	Macro_3	Rrbp1
2.08522937863723e-06	0.519813440504332	0.404	0.276	0.0517261999664752	Macro_3	Rpl15
2.51829344502149e-06	0.599112808969166	0.328	0.211	0.0624687871972031	Macro_3	Sod1
2.63762501436175e-06	0.523067229911137	0.31	0.191	0.0654289261062577	Macro_3	Rps2
2.71019574019946e-06	0.584963634459829	0.345	0.226	0.0672291155313878	Macro_3	Mtpn
4.25527904718836e-06	0.593532529949682	0.477	0.358	0.105556452044555	Macro_3	Mbnl1
5.15943049038962e-06	0.532575640183269	0.564	0.439	0.127984832744605	Macro_3	Tmbim6
6.08385961866352e-06	0.443203618061419	0.516	0.393	0.150916221700567	Macro_3	H3f3b
6.88619040989027e-06	0.54722357557323	0.331	0.222	0.170818839307738	Macro_3	Erp29
7.78330093551428e-06	0.299259433545309	0.453	0.315	0.193072563006367	Macro_3	Iqgap1
9.09860069207762e-06	0.381412755357051	0.78	0.711	0.225699888767677	Macro_3	Hspa8
9.1113778942209e-06	0.690764004745291	0.334	0.224	0.226016840044044	Macro_3	Bnip3l
1.29009203689146e-05	0.5150113173559	0.303	0.196	0.320020230671296	Macro_3	Cox7a2l
1.53593474538181e-05	0.490594608092708	0.279	0.175	0.381003972939412	Macro_3	Ptpre
1.55454874577632e-05	0.5503131139786	0.275	0.178	0.385621361877275	Macro_3	Lmo4
1.977291349324e-05	0.365249516449049	0.261	0.159	0.490486892113312	Macro_3	Hexa
2.31536652749853e-05	0.639170392224179	0.268	0.173	0.574349820811285	Macro_3	9930111J21Rik2
4.7685087256084e-05	0.550716283761789	0.261	0.169	1	Macro_3	Tex261
5.05856058472047e-05	0.498025942347356	0.265	0.169	1	Macro_3	M6pr
5.45661297348692e-05	0.464416202844828	0.491	0.387	1	Macro_3	Tmem50a
5.5112490650271e-05	0.449992501988287	0.251	0.157	1	Macro_3	Selplg
6.04740271551647e-05	0.386944908872541	0.422	0.307	1	Macro_3	Csf1r
0.00013746613001252	0.452419070404406	0.429	0.334	1	Macro_3	Gnb2
0.000171496238173378	0.387924841354608	0.345	0.247	1	Macro_3	Actr2
0.000174002284381895	0.3397218262426	0.634	0.545	1	Macro_3	Myl6
0.000189053615530161	0.531220576066528	0.265	0.178	1	Macro_3	Unc93b1
0.000218888796800021	0.446183550954854	0.467	0.372	1	Macro_3	Msn
0.000260474377968599	0.543130365496669	0.258	0.178	1	Macro_3	Ctsz
0.000267342902328329	0.390002540585191	0.369	0.274	1	Macro_3	Rpl39
0.000334642168721488	0.605166668005647	0.261	0.18	1	Macro_3	Tmcc1
0.000395547849319615	0.377673406434453	0.3	0.208	1	Macro_3	Efhd2
0.000457696910478615	0.414820931059382	0.268	0.181	1	Macro_3	Nfkbia
0.000524665144862659	0.553378062504672	0.334	0.25	1	Macro_3	Tkt
0.000542206244194921	0.486389700905097	0.345	0.26	1	Macro_3	Clta
0.000666831897099959	0.347717925123944	0.432	0.341	1	Macro_3	Cd44
0.00070362958845258	0.384856665082015	0.456	0.362	1	Macro_3	Cd47
0.00074183148879874	0.4054337169935	0.307	0.223	1	Macro_3	Rpl14
0.00133304527164385	0.439379958045464	0.272	0.195	1	Macro_3	Psmb1
0.00143622341579446	0.345657647909731	0.432	0.35	1	Macro_3	Myl12b
0.00217047474966758	0.305299672263979	0.387	0.297	1	Macro_3	Serbp1
0.00261587914914792	0.366101228513626	0.261	0.19	1	Macro_3	Ostf1
0.00270280963789394	0.400813958699673	0.366	0.295	1	Macro_3	Pitpna
0.00335454183885478	0.339710281850804	0.537	0.492	1	Macro_3	Rac1
0.00345103866046175	0.423711504081439	0.279	0.21	1	Macro_3	Eif3a
0.00375768612629504	0.307130857202697	0.38	0.305	1	Macro_3	Clic1
0.00447588044998461	0.356204165980727	0.328	0.254	1	Macro_3	Rpl29
0.00486374370173654	0.349549860686226	0.394	0.325	1	Macro_3	Zbtb7a
0.00491127423682766	0.453551368690196	0.3	0.234	1	Macro_3	H2-T23
0.00595579666886996	0.251210443203535	0.275	0.203	1	Macro_3	Hnrnpm
0.00901125835442164	0.257918349726234	0.265	0.198	1	Macro_3	Pdia6
0.00908252559520464	0.260515286674546	0.491	0.428	1	Macro_3	Oaz1
2.54100877828225e-282	3.56160319762896	0.843	0.083	6.30322637540695e-278	Macro_4	Hmgb2
6.14319123839302e-266	3.80817456374869	0.498	0.01	1.52388001859577e-261	Macro_4	Prtn3
1.18604285788592e-209	2.83097409396373	0.613	0.048	2.94209791327182e-205	Macro_4	Pclaf
9.90992510079841e-185	3.22018084085912	0.314	0.002	2.45825602050405e-180	Macro_4	Elane
1.00746472896225e-182	2.49952424794614	0.293	0.001	2.49911700666376e-178	Macro_4	Ctsg
1.34476897789629e-180	2.4298156643887	0.495	0.031	3.33583392656955e-176	Macro_4	Lmnb1
3.6318020318535e-162	2.37634336598994	0.547	0.05	9.0090481202158e-158	Macro_4	Top2a
3.70590096016598e-151	1.9382604195869	0.321	0.01	9.19285792178772e-147	Macro_4	Ccna2
9.12141191551164e-151	2.15165202003842	0.359	0.015	2.26265743976182e-146	Macro_4	Birc5
1.31569886289537e-136	2.35975394514679	0.976	0.488	3.26372259929825e-132	Macro_4	Ptma
3.71226028637653e-125	1.67581020644417	0.254	0.006	9.20863286638562e-121	Macro_4	Plk1
6.15905363394516e-120	2.11947691463258	0.502	0.063	1.52781484443644e-115	Macro_4	Lbr
1.92048328932369e-107	2.01184925093552	0.463	0.059	4.76395084749634e-103	Macro_4	Klf4
7.1631002791365e-106	2.0794647780081	0.791	0.226	1.7768786552426e-101	Macro_4	H2afy
1.02438455440465e-105	1.78725364931716	0.303	0.02	2.54108832565617e-101	Macro_4	Cks1b
8.57955006753025e-105	2.10240208131598	0.749	0.214	2.12824318975155e-100	Macro_4	H2afz
2.45652421619196e-103	2.00477282844362	0.509	0.08	6.09365397068578e-99	Macro_4	Dek
2.7589778046803e-102	2.03123918869401	0.631	0.132	6.84392034228995e-98	Macro_4	Anp32b
2.72182253379748e-99	1.70059840792487	0.3	0.021	6.75175297733803e-95	Macro_4	H2afx
1.41889169114626e-95	1.47850263330813	0.286	0.02	3.51970272905741e-91	Macro_4	Slpi
1.974628588006e-95	1.813757027755	0.362	0.038	4.89826367540767e-91	Macro_4	Racgap1
7.82154953325349e-95	1.63504882643123	0.261	0.015	1.94021357721886e-90	Macro_4	Cdca8
2.84065482336645e-94	1.87695221131411	0.603	0.125	7.04652835484282e-90	Macro_4	F13a1
6.22923258260148e-94	1.61363404317266	0.296	0.023	1.54522343444012e-89	Macro_4	Smc2
1.22007914778257e-92	1.91953921497451	0.512	0.09	3.02652833398944e-88	Macro_4	Tmpo
6.37300415582115e-91	1.7099556365199	0.289	0.023	1.58088741089299e-86	Macro_4	Kif23
4.73482991491207e-87	1.50867939867832	0.268	0.02	1.17452190869309e-82	Macro_4	Mcm3
1.16235223852275e-83	1.62402586452385	0.338	0.038	2.88333096287953e-79	Macro_4	Spn
7.34224276437545e-83	1.74395429093707	0.418	0.063	1.82131674013097e-78	Macro_4	Smc4
4.36810006066476e-82	1.60888350310975	0.373	0.049	1.0835509010485e-77	Macro_4	Sell
2.25476237936881e-77	1.75106708502797	0.397	0.061	5.59316355826228e-73	Macro_4	Hp
9.26406261265867e-77	1.5616765841151	0.317	0.037	2.29804337169611e-72	Macro_4	Ly6c2
2.38704354923163e-76	1.56977946054446	0.523	0.108	5.92130022822399e-72	Macro_4	Ccnd3
3.53094168009135e-75	1.36779151350533	0.268	0.025	8.7588539316346e-71	Macro_4	Nup210
3.62779392662163e-72	1.6212585620387	0.404	0.068	8.99910561437761e-68	Macro_4	Cxcr4
5.8868383975258e-72	1.49385100695081	0.418	0.072	1.46028913289025e-67	Macro_4	Napsa
1.25858262166424e-70	1.49342252444988	0.289	0.033	3.12204005130032e-66	Macro_4	Ncapd2
1.44445854993492e-69	1.46681434804685	0.819	0.364	3.58312387896856e-65	Macro_4	Gpx1
2.74261461954512e-68	1.52573291186419	0.282	0.033	6.80332982524363e-64	Macro_4	Mcm6
2.46772732130858e-67	1.46011494931275	0.321	0.044	6.12144439323805e-63	Macro_4	Cenpa
4.72570339782688e-67	1.49307167768528	0.268	0.03	1.17225798486493e-62	Macro_4	Ube2c
2.11999374665443e-66	1.47828468666543	0.84	0.405	5.25885648795098e-62	Macro_4	Rpsa
2.5134947510951e-66	1.36135492948547	0.307	0.04	6.23497507956651e-62	Macro_4	Spc24
5.44515640758954e-66	2.16567021457082	0.439	0.093	1.35072549846666e-61	Macro_4	F630028O10Rik
1.27247349579479e-65	1.53091445904093	0.599	0.169	3.15649775366857e-61	Macro_4	Coro1a
3.72410916755496e-65	1.54313722729415	0.387	0.069	9.23802520103684e-61	Macro_4	Nin
4.21355269319836e-65	1.44673359242779	0.857	0.439	1.04521388107479e-60	Macro_4	Pabpc1
6.24993177944881e-65	1.50222985470065	0.456	0.096	1.55035807721007e-60	Macro_4	Plac8
1.11326301832104e-63	1.62231802128691	0.662	0.224	2.76156024324718e-59	Macro_4	Hmgb1
1.29446947269988e-62	1.62086227901817	0.676	0.243	3.21106097397932e-58	Macro_4	Ybx1
1.55650753469139e-61	1.26463083445327	0.892	0.475	3.86107259055545e-57	Macro_4	Rpl18a
1.19942213206139e-60	1.36630562587464	0.864	0.455	2.97528654079148e-56	Macro_4	Rps3a1
8.83143377867603e-60	1.49395855532279	0.418	0.089	2.19072546313838e-55	Macro_4	Anp32e
1.52540245444472e-59	1.25042533815359	0.902	0.557	3.78391332849557e-55	Macro_4	Rps23
9.42231698249837e-59	1.33284579509975	0.847	0.435	2.33729995067854e-54	Macro_4	Rps27a
1.449335782165e-56	1.56254835846024	0.341	0.062	3.59522234123851e-52	Macro_4	H2afv
7.68685562826636e-56	1.22575162151685	0.296	0.045	1.90680140714775e-51	Macro_4	Gmfg
3.69165187412002e-55	1.57938855927198	0.512	0.146	9.15751163894212e-51	Macro_4	Crip1
3.50733740041978e-53	1.32073015280049	0.324	0.058	8.7003011554813e-49	Macro_4	C3
4.46702104587863e-53	1.30140176261822	0.763	0.352	1.10808924064065e-48	Macro_4	Rplp0
4.3056119505214e-52	1.37939674458612	0.429	0.103	1.06805010044634e-47	Macro_4	Emp3
4.64305005872355e-52	1.28173067089598	0.777	0.359	1.15175499756696e-47	Macro_4	Rps9
8.68042974978279e-52	1.40887204068207	0.683	0.277	2.15326740373112e-47	Macro_4	Ms4a6c
4.05331973120393e-51	1.31756284038292	0.787	0.391	1.00546649252245e-46	Macro_4	Rpl4
6.14519628004198e-51	1.35744638553429	0.62	0.223	1.52437738922721e-46	Macro_4	Rpl8
6.14375688416043e-50	1.38498377005436	0.742	0.356	1.52402033268484e-45	Macro_4	H3f3a
1.48043502170521e-49	1.30384959251474	0.505	0.143	3.67236711484193e-45	Macro_4	Cyba
7.10827135257168e-49	1.46521589825064	0.61	0.222	1.76327779171893e-44	Macro_4	Hnrnpab
1.07801160735181e-48	1.29295289336138	0.268	0.044	2.67411559319691e-44	Macro_4	Kpna2
5.27141581674127e-48	1.26547134416268	0.794	0.412	1.30762740750084e-43	Macro_4	Rps8
6.14510581959504e-48	1.43042193373677	0.648	0.271	1.52435494960875e-43	Macro_4	Serbp1
1.22309423128449e-47	1.29483124232854	0.739	0.337	3.03400755012431e-43	Macro_4	Rps6
4.04095477182318e-47	1.3571199324048	0.592	0.21	1.00239924069846e-42	Macro_4	S100a4
7.03457123696268e-47	1.26437569801336	0.328	0.067	1.74499574104096e-42	Macro_4	Arhgdib
9.14956030739882e-47	1.28171407545337	0.39	0.093	2.26963992985335e-42	Macro_4	Fam111a
9.41160757221345e-47	1.37518147467407	0.491	0.146	2.33464337436327e-42	Macro_4	Nucks1
2.47177376710885e-46	1.23046695206597	0.683	0.276	6.13148200669022e-42	Macro_4	Ly6e
4.6691494765022e-46	1.28760725916204	0.718	0.32	1.15822921914114e-41	Macro_4	Hnrnpa2b1
6.2801934420215e-46	1.45488814574791	0.345	0.076	1.55786478522785e-41	Macro_4	Tuba1c
6.98404768671817e-46	1.1844160286733	0.714	0.295	1.73246286916731e-41	Macro_4	Rpl18
1.38909759079622e-45	1.15853091754241	0.307	0.06	3.4457954837291e-41	Macro_4	Topbp1
1.79929794107913e-45	1.18598456009414	0.77	0.372	4.46333847264089e-41	Macro_4	Rps16
3.25178235514581e-45	1.27555993364446	0.352	0.08	8.0663713101747e-41	Macro_4	Fam107b
4.95779602194836e-45	1.2351019586921	0.739	0.347	1.22983088120451e-40	Macro_4	Rack1
1.46554981022312e-44	1.17441842375518	0.307	0.062	3.63544285923948e-40	Macro_4	Tspo
3.86116836723243e-44	1.32824281216222	0.463	0.136	9.57801425175677e-40	Macro_4	Gsr
1.00885329629608e-43	1.26247625784841	0.254	0.044	2.50256148679206e-39	Macro_4	Dut
3.36878351285459e-43	1.44884947219447	0.551	0.201	8.35660438198708e-39	Macro_4	Npm1
4.03672213911001e-43	1.24839131017004	0.659	0.277	1.00134929382763e-38	Macro_4	Rps17
3.0512553520789e-42	1.04642642571532	0.251	0.043	7.56894402636693e-38	Macro_4	Mgst1
3.02417219822582e-41	1.14263414269513	0.429	0.122	7.50176155491896e-37	Macro_4	Hnrnpd
3.29254736170867e-41	0.998156659487047	0.861	0.524	8.16749298545452e-37	Macro_4	Rpl23
1.05771445754327e-40	1.19698509201866	0.404	0.112	2.62376648338184e-36	Macro_4	Cebpb
1.33085340204177e-40	1.01450595715116	0.819	0.432	3.30131494910482e-36	Macro_4	Rps24
1.81726797420673e-40	1.22281380373901	0.307	0.067	4.50791493681722e-36	Macro_4	Ppp2r5a
1.91526935231979e-40	1.24368193703192	0.585	0.23	4.75101715536446e-36	Macro_4	Rpl36a
2.17339404656969e-40	1.17117372453835	0.669	0.298	5.39132127192078e-36	Macro_4	Rps5
3.45941920261299e-40	1.27748301909667	0.321	0.074	8.58143527400179e-36	Macro_4	Ssrp1
3.73483645362872e-40	1.10719470913615	0.774	0.378	9.26463530687139e-36	Macro_4	Rps19
4.29315241044123e-39	1.26991430738794	0.446	0.138	1.06495938693405e-34	Macro_4	Mapkapk2
7.33180431896949e-39	1.11021667888102	0.815	0.459	1.81872737936357e-34	Macro_4	Rpl35a
3.2807972943197e-38	1.04559774470236	0.739	0.369	8.13834576828946e-34	Macro_4	Rps4x
4.97681802539928e-37	1.05436854776507	0.275	0.058	1.23454947938055e-32	Macro_4	Myo1g
5.86778767828873e-37	1.12396816821636	0.669	0.314	1.4555634114763e-32	Macro_4	Rps3
1.25284080587377e-36	1.11325660929177	0.697	0.325	3.10779690305048e-32	Macro_4	Rpl5
1.38253251789969e-36	0.771599129205742	0.976	0.86	3.42951016390198e-32	Macro_4	Eef1a1
1.74367877265056e-36	1.13973361501841	0.254	0.052	4.32536956343698e-32	Macro_4	Ptbp1
4.57139419120912e-36	1.12674808294753	0.373	0.104	1.13398004307133e-31	Macro_4	Evi2b
8.47713104099221e-36	1.02017048626003	0.564	0.215	2.10283712602853e-31	Macro_4	Sem1
1.16696032519863e-35	1.04291644970759	0.732	0.365	2.89476178268771e-31	Macro_4	Gnai2
1.25542106029956e-35	1.10032631323814	0.47	0.158	3.11419748217908e-31	Macro_4	Rpl36al
4.62857107026525e-35	1.11104775275293	0.289	0.068	1.14816333969e-30	Macro_4	Smc3
5.01937902804377e-35	1.1913306098292	0.422	0.134	1.24510716169654e-30	Macro_4	Lgals3
5.91140932852904e-35	1.09452298853274	0.561	0.227	1.46638419803491e-30	Macro_4	Tkt
6.21166080277499e-35	1.1512997345182	0.523	0.2	1.54086457873636e-30	Macro_4	Hdgf
6.9287116077245e-35	1.09053244551818	0.328	0.085	1.71873620141214e-30	Macro_4	Mrpl33
9.32887001789082e-35	1.11060515731577	0.645	0.297	2.314119496638e-30	Macro_4	Rpl19
1.10319453303416e-34	1.04072808166021	0.265	0.058	2.73658435864454e-30	Macro_4	Snrpf
1.38244002384943e-34	1.09910642008725	0.53	0.201	3.4292807231609e-30	Macro_4	Fam49b
1.54342773538498e-34	1.23584616634411	0.453	0.156	3.82862684039598e-30	Macro_4	Ncl
3.88775966110383e-34	1.08871751248477	0.338	0.091	9.64397661533417e-30	Macro_4	Banf1
6.5013441214579e-34	1.17165502628504	0.328	0.089	1.61272342276885e-29	Macro_4	Ckap4
8.16655299928852e-34	1.09625303261604	0.523	0.202	2.02579513700351e-29	Macro_4	Rpl14
8.59706741961121e-34	1.06112907158948	0.317	0.082	2.13258854410876e-29	Macro_4	Psmb8
1.23290863055117e-33	1.02334908089188	0.683	0.327	3.05835314894523e-29	Macro_4	Rpl7
1.64284249247151e-33	1.31188967912342	0.415	0.136	4.07523508682482e-29	Macro_4	Rad21
3.72004507929753e-33	1.07772677734473	0.282	0.068	9.22794382370545e-29	Macro_4	Mfsd14b
1.28584353911089e-32	1.05797441655539	0.585	0.251	3.18966348311847e-28	Macro_4	Hnrnpa3
1.50968537661388e-32	1.15413503593215	0.62	0.289	3.74492554522838e-28	Macro_4	Rpl12
2.06660459260676e-32	1.16271632069348	0.561	0.244	5.12641935242033e-28	Macro_4	Rps26
2.60185445716401e-32	1.0838775334213	0.268	0.063	6.45416016644104e-28	Macro_4	Cnn2
3.82462031327167e-32	1.01257822220184	0.753	0.402	9.4873531491017e-28	Macro_4	Rpl27a
3.88472091432427e-32	1.13371784925956	0.523	0.206	9.63643870007279e-28	Macro_4	Rps7
6.22159711719196e-32	0.902383069228742	0.784	0.458	1.54332938089064e-27	Macro_4	Rpl37a
9.17458301632869e-32	1.06646932197321	0.526	0.202	2.27584706303049e-27	Macro_4	Erp29
9.57803523265662e-32	0.997341821310686	0.289	0.072	2.3759274198128e-27	Macro_4	Sla
1.05851494193758e-31	1.10347247410654	0.575	0.255	2.62575216497037e-27	Macro_4	AI506816
1.55069192251923e-31	0.982646696638243	0.467	0.167	3.8466463830012e-27	Macro_4	Flna
1.78427073673601e-31	0.965514998942907	0.575	0.239	4.42606198954734e-27	Macro_4	Naca
2.19177756072685e-31	1.0869588457716	0.676	0.36	5.43692341713902e-27	Macro_4	Rps20
2.30942626793102e-31	0.995202128730279	0.655	0.31	5.72876280022968e-27	Macro_4	Ccr2
2.3226530985913e-31	0.991102888071212	0.725	0.396	5.76157327636557e-27	Macro_4	Rps14
2.54363300016602e-31	0.988516773673188	0.488	0.183	6.30973602021184e-27	Macro_4	Irf8
4.94417911724181e-31	0.955080488214044	0.641	0.299	1.226453071823e-26	Macro_4	Ran
1.86928551649959e-30	0.961995842892354	0.484	0.179	4.63694965222888e-26	Macro_4	Rps28
4.1924583197759e-30	0.998554613245826	0.679	0.344	1.03998121080361e-25	Macro_4	Rpl13
4.66014746157647e-30	0.986584950962712	0.254	0.061	1.15599617931866e-25	Macro_4	Limd2
4.69940424369752e-30	1.03231021611582	0.617	0.281	1.16573421669161e-25	Macro_4	Clic1
5.51800979451907e-30	1.08360987012958	0.592	0.282	1.3687975096284e-25	Macro_4	Rpl6
5.65873803584745e-30	1.14649155894193	0.512	0.214	1.40370655717232e-25	Macro_4	Emb
8.061503200462e-30	1.03464959646763	0.348	0.107	1.9997364839066e-25	Macro_4	1110008F13Rik
1.01857318569395e-29	1.14673947226489	0.341	0.105	2.52667264443241e-25	Macro_4	Camkk2
1.40534493471448e-29	1.11968136517876	0.338	0.102	3.48609864505275e-25	Macro_4	Ube2s
2.51079812512017e-29	1.0490623360783	0.411	0.141	6.2282858291731e-25	Macro_4	Selplg
2.59530609047963e-29	1.10294032029598	0.477	0.188	6.43791628804377e-25	Macro_4	Rps18
2.90987892293837e-29	1.04652487249884	0.561	0.24	7.21824565624092e-25	Macro_4	Srsf2
4.12812826188955e-29	1.06466521466053	0.317	0.092	1.02402349664432e-24	Macro_4	Cmtm7
4.73940995050154e-29	1.14608283079188	0.359	0.114	1.17565803232141e-24	Macro_4	Rps12-ps3
4.88801854452446e-29	1.00468725730428	0.265	0.067	1.21252188015474e-24	Macro_4	Snrpd1
5.73128985522709e-29	1.05743506043502	0.449	0.166	1.42170376148763e-24	Macro_4	Ptbp3
7.56655498612679e-29	1.038497626044	0.599	0.285	1.87695962985861e-24	Macro_4	Rpl28
1.16116541449314e-28	1.07620904241522	0.547	0.242	2.88038692719168e-24	Macro_4	Rpl10a
2.19099976530803e-28	1.1070511361864	0.449	0.177	5.4349940178231e-24	Macro_4	Rps2
3.4081206551017e-28	0.91450171661811	0.258	0.065	8.45418409704529e-24	Macro_4	G6pdx
4.49762201061066e-28	0.956817694104118	0.599	0.278	1.11568011595208e-23	Macro_4	Eef1b2
5.24691123264744e-28	0.9016829708684	0.617	0.291	1.30154880037052e-23	Macro_4	Rps21
5.45798294690586e-28	0.788932827253637	0.328	0.096	1.35390724980947e-23	Macro_4	Creg1
7.68509738979684e-28	0.97245045025384	0.502	0.201	1.906365258513e-23	Macro_4	Rbm3
8.51313423696108e-28	0.910962377166279	0.742	0.479	2.11176807882057e-23	Macro_4	Rps29
1.21950163191087e-27	0.921656632897655	0.303	0.087	3.0250957481181e-23	Macro_4	Hnrnpa1
1.25766530356499e-27	0.934489584350293	0.268	0.071	3.11976455202331e-23	Macro_4	Cd48
2.35042446780685e-27	0.834254609368506	0.488	0.186	5.83046293484167e-23	Macro_4	Cd52
2.4970262635348e-27	0.968225290469924	0.568	0.262	6.19412334932443e-23	Macro_4	Hnrnpf
3.12091586199156e-27	1.03291889231275	0.429	0.161	7.74174388725627e-23	Macro_4	Srsf1
3.40341527946239e-27	0.950960436151098	0.47	0.183	8.44251194223441e-23	Macro_4	Hnrnpm
3.87463063108137e-27	0.917863012746471	0.742	0.437	9.61140874346044e-23	Macro_4	Arpc2
3.91630395727705e-27	0.823910394808633	0.268	0.071	9.71478359642145e-23	Macro_4	Rps27l
4.31107083312213e-27	0.927528770516275	0.739	0.424	1.06940423086428e-22	Macro_4	Arpc1b
5.68234376132581e-27	0.901950772929041	0.627	0.306	1.40956219343448e-22	Macro_4	Rps10
7.35705166597565e-27	0.889816650570333	0.718	0.398	1.82499023626192e-22	Macro_4	Actr3
8.26153995043083e-27	0.95154554051855	0.645	0.341	2.04935760010387e-22	Macro_4	Rpl13a
1.3614512537464e-26	0.939698777886654	0.279	0.078	3.37721598004331e-22	Macro_4	Smc1a
1.59883643748057e-26	0.964204272237332	0.488	0.2	3.96607366681431e-22	Macro_4	Rpl32
1.82127125289352e-26	0.698385108095351	0.969	0.88	4.51784546992766e-22	Macro_4	Actb
1.98311364183259e-26	0.533675313379962	0.544	0.246	4.91931169992993e-22	Macro_4	Fn1
4.14675820932721e-26	0.989338476645069	0.62	0.316	1.02864484140571e-21	Macro_4	Rpl3
4.92484707736212e-26	1.0026271168317	0.261	0.07	1.22165756601045e-21	Macro_4	Dbf4
5.1091059788122e-26	0.983248560407632	0.324	0.102	1.26736482910416e-21	Macro_4	Bub3
6.88892160999085e-26	0.907737126462961	0.526	0.228	1.70886589457433e-21	Macro_4	Hnrnpa0
1.4854729047781e-25	0.825754498294837	0.819	0.553	3.68486408759256e-21	Macro_4	Serinc3
2.04259202434122e-25	0.821633078760839	0.645	0.335	5.06685377558084e-21	Macro_4	Rpl31
2.44468350765114e-25	0.984640390831921	0.251	0.068	6.06428190907942e-21	Macro_4	Snrpe
2.59737571417678e-25	0.835016489939036	0.307	0.093	6.44305019658691e-21	Macro_4	Usp25
2.66008468554275e-25	1.13521137534526	0.554	0.273	6.59860607095734e-21	Macro_4	Set
3.53501253915833e-25	0.953235833805378	0.408	0.152	8.76895210463615e-21	Macro_4	Sfpq
7.34430420055601e-25	0.955392707363063	0.589	0.292	1.82182809998992e-20	Macro_4	Rpl34
8.10951150191718e-25	0.857225064747567	0.582	0.271	2.01164542316558e-20	Macro_4	Rps15a
2.14399856230483e-24	0.873958200936611	0.383	0.139	5.31840283365336e-20	Macro_4	Kmt5a
3.5335002073685e-24	0.898571124697814	0.317	0.103	8.76520061439829e-20	Macro_4	Rbbp4
4.55149540677515e-24	0.86600480137695	0.753	0.489	1.12904395060464e-19	Macro_4	Rpl38
4.78953935611575e-24	0.8407335681118	0.69	0.395	1.18809313267807e-19	Macro_4	Rps11
2.09833495012175e-23	0.613538794668483	0.972	0.954	5.205129677272e-19	Macro_4	Tmsb4x
3.41921848292262e-23	0.944411245118602	0.286	0.091	8.48171336873785e-19	Macro_4	Xpo1
4.18412332922292e-23	1.02358130764462	0.268	0.082	1.03791363304704e-18	Macro_4	Sf3b6
4.37506429684158e-23	0.836738451384465	0.321	0.108	1.08527844947452e-18	Macro_4	Rplp2
7.7776559865504e-23	0.799602127446165	0.582	0.288	1.92932534402369e-18	Macro_4	Cybb
1.07455730529227e-22	0.951712379917895	0.373	0.139	2.66554685150799e-18	Macro_4	Tra2b
1.20612065738726e-22	0.631235612017416	0.767	0.429	2.99190290271484e-18	Macro_4	Laptm5
1.26834803655525e-22	0.868990605241485	0.303	0.1	3.14626413947895e-18	Macro_4	Rpl7a
1.61864386422774e-22	0.825043366170448	0.415	0.165	4.01520796960334e-18	Macro_4	Alox5ap
1.6699131454221e-22	0.952378200817136	0.439	0.186	4.14238654853407e-18	Macro_4	G3bp1
3.1122938411519e-22	0.917443164795153	0.38	0.148	7.72035610236141e-18	Macro_4	Tuba4a
4.30352193985999e-22	1.03018670604634	0.258	0.08	1.06753165240167e-17	Macro_4	Nop56
5.94318266279095e-22	0.797385624003121	0.533	0.252	1.47426589133192e-17	Macro_4	P4hb
7.47303527781746e-22	0.840145453449273	0.46	0.197	1.8537611310154e-17	Macro_4	Rps15
7.94348170245247e-22	0.93155998434496	0.446	0.198	1.97046007111036e-17	Macro_4	Rpl22
8.25056964277375e-22	0.850100474412006	0.261	0.08	2.04663630558646e-17	Macro_4	Dna2
9.3679782350581e-22	0.826503290888049	0.516	0.24	2.32382068098851e-17	Macro_4	Rplp1
1.29444387088867e-21	0.925389754511373	0.3	0.101	3.21099746612643e-17	Macro_4	Lman2
1.33255611034024e-21	0.892114166479189	0.456	0.198	3.30553868731e-17	Macro_4	Sod1
4.50904472573313e-21	0.895407568495867	0.265	0.084	1.11851363466536e-16	Macro_4	Naa50
5.45370781534233e-21	0.814237427915674	0.261	0.082	1.35284676067382e-16	Macro_4	Trim28
6.27497977373505e-21	0.846530014257225	0.254	0.079	1.55657148267272e-16	Macro_4	Sae1
6.47519374829308e-21	0.856743354144947	0.272	0.087	1.60623656120158e-16	Macro_4	Arhgap30
7.92127192807222e-21	0.867302099270293	0.564	0.285	1.96495071447759e-16	Macro_4	Rpl17
1.07568261568019e-20	0.803984944553839	0.314	0.11	2.66833829645629e-16	Macro_4	Srsf3
1.15985600547725e-20	0.791789859851608	0.307	0.105	2.87713880718686e-16	Macro_4	Cbx1
1.3017543783532e-20	0.74285195112095	0.505	0.231	3.22913191094295e-16	Macro_4	Hsp90b1
1.55148144637561e-20	0.793603852790109	0.331	0.12	3.84860487587934e-16	Macro_4	Il6ra
3.33935581042462e-20	0.777282992241126	0.735	0.543	8.28360602333931e-16	Macro_4	Lyz2
3.82938747566808e-20	0.729889153876709	0.634	0.342	9.49917857214224e-16	Macro_4	Rpl37
4.38502700275252e-20	0.688806474918538	0.387	0.153	1.08774979830279e-15	Macro_4	Cotl1
4.48484328782511e-20	0.85462677143933	0.408	0.167	1.1125102259779e-15	Macro_4	Rpn2
1.13786158158416e-19	0.830469623373093	0.429	0.186	2.82257943927766e-15	Macro_4	Gas5
1.49758643812641e-19	0.883418703861116	0.606	0.343	3.71491291841638e-15	Macro_4	Rpl26
1.86306050029101e-19	0.675600976365173	0.362	0.141	4.62150787702188e-15	Macro_4	Aldh2
1.95035974364261e-19	0.734374659145488	0.666	0.378	4.83806238007985e-15	Macro_4	H3f3b
2.39305141685551e-19	0.690339312661063	0.272	0.09	5.93620334465178e-15	Macro_4	Myo1f
2.64403960647809e-19	0.770678541679455	0.289	0.102	6.55880464782955e-15	Macro_4	Snrpd3
4.52541739955112e-19	0.753429816477087	0.293	0.105	1.12257504013265e-14	Macro_4	Eif3k
4.74126167633697e-19	0.828628818757093	0.355	0.142	1.17611737143215e-14	Macro_4	Tmem14c
4.75615897948606e-19	0.805730295215719	0.62	0.348	1.17981279645131e-14	Macro_4	Rps25
7.55899354770605e-19	0.752683654642594	0.286	0.1	1.87508393944396e-14	Macro_4	Clec12a
8.14819358490624e-19	0.781820704664557	0.686	0.444	2.02124090067184e-14	Macro_4	Eef2
8.79692010020427e-19	0.784698123385964	0.599	0.331	2.18216400005667e-14	Macro_4	Rpl30
1.45866167655198e-18	0.721505215929528	0.303	0.111	3.61835615485484e-14	Macro_4	Sub1
1.75020292097276e-18	0.885457357212168	0.456	0.22	4.34155336576502e-14	Macro_4	Lgals1
1.85405640519017e-18	0.727619470167988	0.463	0.213	4.59917231871475e-14	Macro_4	Tmed2
2.261710541005e-18	0.730675735685322	0.655	0.378	5.61039916801701e-14	Macro_4	Stmn1
2.6075844149048e-18	0.775055124439056	0.258	0.087	6.46837389961285e-14	Macro_4	Il17ra
2.8388373965999e-18	0.740257686281676	0.251	0.083	7.04202004600572e-14	Macro_4	Snrpb2
4.19471066268041e-18	0.69067915774419	0.3	0.108	1.0405399269845e-13	Macro_4	Mob1a
5.54114192438615e-18	0.583307627435223	0.868	0.69	1.37453566576323e-13	Macro_4	Tpt1
5.8794466828625e-18	0.887187891299247	0.383	0.167	1.45845554415087e-13	Macro_4	Lmo4
8.63414249760538e-18	0.61860626735932	0.314	0.118	2.14178538795599e-13	Macro_4	Tram1
9.32796641669678e-18	0.763449570091405	0.401	0.176	2.3138953493258e-13	Macro_4	Eif4b
1.36039092756405e-17	0.675354225826996	0.272	0.096	3.37458573491539e-13	Macro_4	Mcmbp
1.56211733295077e-17	0.729901767756725	0.394	0.17	3.87498825611768e-13	Macro_4	Serp1
2.17395667504914e-17	0.73650028376498	0.275	0.099	5.39271692812688e-13	Macro_4	Kctd12
2.24046224570201e-17	0.747459352215169	0.596	0.342	5.5576906466884e-13	Macro_4	Eif5a
2.46149595035546e-17	0.889580781516269	0.334	0.14	6.10598685445176e-13	Macro_4	Psmd13
3.37784472805586e-17	0.653227541333273	0.463	0.216	8.37908163241536e-13	Macro_4	Dstn
4.32791471800166e-17	0.812336412858244	0.603	0.349	1.07358252494749e-12	Macro_4	Celf2
4.99374326575314e-17	0.779334864006833	0.488	0.252	1.23874795450272e-12	Macro_4	Hnrnpu
6.20785414311614e-17	0.70228626958871	0.627	0.372	1.53992029874139e-12	Macro_4	Hnrnpk
8.42330423517553e-17	0.818716276798311	0.328	0.134	2.08948484857764e-12	Macro_4	Lyn
1.10169493145775e-16	0.717884806118078	0.321	0.127	2.73286444697409e-12	Macro_4	Cdc42se1
1.46002963346516e-16	0.694283249906934	0.547	0.296	3.62174950877368e-12	Macro_4	Lcp1
1.67449231582673e-16	0.789066805945175	0.293	0.114	4.15374563863979e-12	Macro_4	Csf2ra
3.75080670913511e-16	0.646353817020037	0.268	0.099	9.30425112268055e-12	Macro_4	Rhog
5.33084108022607e-16	0.710790113109803	0.422	0.202	1.32236843836088e-11	Macro_4	Gda
6.11151989027795e-16	0.743360333267802	0.502	0.266	1.51602362398235e-11	Macro_4	Rpl15
6.26219440727435e-16	0.761310790961601	0.373	0.166	1.55339994466847e-11	Macro_4	Ucp2
7.88210748342576e-16	0.642521219929476	0.373	0.166	1.95523558233859e-11	Macro_4	Eif3h
1.00236616944037e-15	0.731078480650457	0.268	0.102	2.48646951991378e-11	Macro_4	Ppp1r15b
1.09008666417711e-15	0.769938118858284	0.488	0.259	2.70406897915774e-11	Macro_4	Dazap2
1.10781563535821e-15	0.743234222918217	0.251	0.091	2.74804746506957e-11	Macro_4	U2af1
1.11783258287921e-15	0.633169053735346	0.383	0.166	2.77289550509016e-11	Macro_4	Ctsz
1.22672084622375e-15	0.798584082147861	0.258	0.097	3.04300373114264e-11	Macro_4	Ube2i
1.28555603626282e-15	0.542335722337056	0.387	0.17	3.18895030355354e-11	Macro_4	Tyrobp
1.72892299002005e-15	0.697837242824167	0.422	0.201	4.28876636904373e-11	Macro_4	Rps13
2.47976106708335e-15	0.681856158931211	0.251	0.093	6.15129530300697e-11	Macro_4	Sfxn1
3.98805769598377e-15	0.739571333015533	0.31	0.13	9.89277592065734e-11	Macro_4	Milr1
5.75120900946269e-15	0.7752949823835	0.439	0.221	1.42664490688731e-10	Macro_4	Btf3
7.73640164546328e-15	0.584768164210648	0.293	0.117	1.91909179217362e-10	Macro_4	Nrros
1.06045959735516e-14	0.554124828338947	0.289	0.115	2.63057607719922e-10	Macro_4	Ganab
2.16690895220829e-14	0.686726346787252	0.328	0.143	5.3752343468479e-10	Macro_4	Cbl
2.44494526375495e-14	0.662533114802685	0.495	0.261	6.06493122127054e-10	Macro_4	Rpl39
3.30477405524788e-14	0.625243874756551	0.47	0.24	8.19782252144788e-10	Macro_4	Rpl29
3.5425437363442e-14	0.6966515736057	0.38	0.183	8.78763399237542e-10	Macro_4	Ddx39b
4.20647461499099e-14	0.680638949336505	0.561	0.32	1.04345809299466e-09	Macro_4	Gnb2
4.32354845421471e-14	0.695974201581525	0.47	0.248	1.0724994295525e-09	Macro_4	Rpn1
4.34629097108967e-14	0.585409804999536	0.307	0.129	1.0781409382885e-09	Macro_4	Hk2
5.07750423154067e-14	0.552789979529934	0.596	0.339	1.25952569967598e-09	Macro_4	Hint1
5.45477546474044e-14	0.610634030714926	0.352	0.16	1.35311160178351e-09	Macro_4	Arpc4
8.8606486872906e-14	0.577713922038687	0.321	0.14	2.19797251336931e-09	Macro_4	Tma7
1.04641890382555e-13	0.629023476906339	0.317	0.139	2.59574673282967e-09	Macro_4	Uqcrq
1.20937386460853e-13	0.635386200018276	0.307	0.133	2.99997280854793e-09	Macro_4	Fam120a
1.70630953742201e-13	0.632904323083914	0.474	0.253	4.23267143852905e-09	Macro_4	Rpl24
1.73609010372833e-13	0.599874458135993	0.317	0.138	4.30654511130848e-09	Macro_4	Tnfrsf1a
2.06873128715009e-13	0.740485436817955	0.317	0.143	5.13169483090452e-09	Macro_4	Anapc5
2.17039845422641e-13	0.527005718875168	0.355	0.16	5.38389040555404e-09	Macro_4	M6pr
2.34293414203734e-13	0.594967513274325	0.272	0.111	5.81188243273782e-09	Macro_4	Tardbp
2.43605010557154e-13	0.641958623047154	0.652	0.411	6.04286589188077e-09	Macro_4	Oaz1
3.03083198377183e-13	0.536398108854235	0.293	0.124	7.5182818189444e-09	Macro_4	Ssr1
3.06316737441078e-13	0.640916129204628	0.53	0.3	7.59849298896339e-09	Macro_4	Cox4i1
4.03804985095019e-13	0.699926822686696	0.275	0.116	1.0016786460267e-08	Macro_4	Hp1bp3
5.40561680338236e-13	0.604010802555558	0.39	0.188	1.34091730424703e-08	Macro_4	Arid1a
5.92704584213841e-13	0.46169176133324	0.686	0.472	1.47026299160085e-08	Macro_4	Vim
6.15429871786984e-13	0.571084792015605	0.456	0.236	1.52663533995479e-08	Macro_4	Actr2
6.23160002576344e-13	0.740846991856166	0.352	0.165	1.54581070239088e-08	Macro_4	Nono
6.81716282901246e-13	0.625814507776515	0.338	0.156	1.69106541136483e-08	Macro_4	H13
7.10818312122728e-13	0.564352920519289	0.279	0.118	1.76325590505164e-08	Macro_4	Pgd
8.21927498088478e-13	0.529838524734609	0.268	0.112	2.03887335175828e-08	Macro_4	Tpr
8.80199031395713e-13	0.587765118296512	0.254	0.104	2.1834217172802e-08	Macro_4	Coro1b
1.03292587060968e-12	0.66454042175236	0.279	0.119	2.56227591463437e-08	Macro_4	Ewsr1
1.10779744640572e-12	0.659471239792518	0.3	0.137	2.74800234555402e-08	Macro_4	Psma7
1.45628081719921e-12	0.51395514376999	0.286	0.124	3.61245019514435e-08	Macro_4	Tmem109
1.91586615533632e-12	0.720108454167336	0.307	0.142	4.75249758492728e-08	Macro_4	Pds5a
2.12669704956082e-12	0.495730694976214	0.847	0.705	5.27548470114058e-08	Macro_4	Hspa8
2.58437415576562e-12	0.39717855143924	0.551	0.305	6.4107985307922e-08	Macro_4	Iqgap1
2.68279162452894e-12	0.594250054091768	0.383	0.19	6.65493290380648e-08	Macro_4	Nap1l1
2.81967923142158e-12	0.716454457624563	0.261	0.111	6.99449630146438e-08	Macro_4	Acin1
4.13713946018724e-12	0.541883529921154	0.265	0.113	1.02625881449405e-07	Macro_4	Ifnar2
4.17604446520426e-12	0.598781690371574	0.307	0.141	1.03590959003857e-07	Macro_4	Msrb1
4.71224636143911e-12	0.692501545249642	0.39	0.201	1.16891983241859e-07	Macro_4	Rpl41
4.98146160685469e-12	0.779346677629628	0.352	0.177	1.23570136619638e-07	Macro_4	Klf13
5.79606624680375e-12	0.457449884344808	0.909	0.797	1.43777219318214e-07	Macro_4	Ppia
6.0715570520136e-12	0.523312278309098	0.258	0.109	1.50611044232249e-07	Macro_4	Gng10
6.24496105772481e-12	0.573130327836818	0.251	0.105	1.54912503997922e-07	Macro_4	Paics
6.76287895849288e-12	0.590156436228827	0.289	0.129	1.67759975444374e-07	Macro_4	Ncor1
8.37721945005694e-12	0.465700964615818	0.254	0.106	2.07805305678112e-07	Macro_4	Syngr2
1.01019323402682e-11	0.5991930569978	0.321	0.153	2.50588533632693e-07	Macro_4	Hexa
1.08178262341009e-11	0.396326006438742	0.923	0.831	2.68346997563108e-07	Macro_4	Psap
1.49328047661916e-11	0.521328373007512	0.251	0.106	3.70423155030149e-07	Macro_4	Fam46a
1.77638411821542e-11	0.521273949953911	0.3	0.138	4.40649844364518e-07	Macro_4	Eif3c
2.03685715994059e-11	0.656005114062039	0.331	0.163	5.05262787094863e-07	Macro_4	Kpnb1
2.26603267739007e-11	0.680543455908322	0.481	0.278	5.6211206595338e-07	Macro_4	Fus
2.31872441386667e-11	0.65160917500093	0.477	0.277	5.75182778103765e-07	Macro_4	Hnrnph1
2.70663352851082e-11	0.538529356447465	0.523	0.301	6.71407513082394e-07	Macro_4	Mapre1
2.78918003134885e-11	0.546469748889371	0.355	0.178	6.91883998576396e-07	Macro_4	Sumo2
3.31263653475652e-11	0.602466875786796	0.321	0.154	8.21732618811702e-07	Macro_4	Hnrnpdl
4.54270174879476e-11	0.557325046676748	0.373	0.19	1.12686259580603e-06	Macro_4	Spcs2
4.6777789580694e-11	0.630920639348946	0.401	0.216	1.1603698483387e-06	Macro_4	Surf4
7.46751711387244e-11	0.572594796820893	0.369	0.188	1.8523922952672e-06	Macro_4	Hnrnpc
8.71320064024038e-11	0.576800229350807	0.293	0.139	2.16139655081803e-06	Macro_4	Uqcrfs1
9.21716871842104e-11	0.528222765939164	0.554	0.33	2.28641087229152e-06	Macro_4	Rpl21
1.0081355956312e-10	0.546339158493821	0.345	0.174	2.50078115852275e-06	Macro_4	Eif2s2
1.48261617687377e-10	0.497039116868748	0.254	0.113	3.67777768835306e-06	Macro_4	Tmed5
1.73893086843704e-10	0.47420325883154	0.321	0.156	4.31359191224493e-06	Macro_4	Ptpa
3.87044437327366e-10	0.54150215930953	0.321	0.163	9.60102431234263e-06	Macro_4	Tex261
6.58084200188033e-10	0.485974649530261	0.495	0.293	1.63244366698644e-05	Macro_4	Taldo1
8.14701412706617e-10	0.535169586947847	0.268	0.125	2.02094832436003e-05	Macro_4	Foxp1
1.02189100226562e-09	0.584779887929261	0.404	0.225	2.5349028202201e-05	Macro_4	Chd4
1.04847451195088e-09	0.434920357827572	0.467	0.265	2.60084587434536e-05	Macro_4	BC005537
1.2769208687933e-09	0.400247815347571	0.676	0.443	3.16752990712866e-05	Macro_4	Cdc42
1.30709075452861e-09	0.484040832446099	0.557	0.35	3.24236932568367e-05	Macro_4	Mbnl1
1.69813790168345e-09	0.353332778899975	0.934	0.782	4.21240087891597e-05	Macro_4	Tuba1b
2.072192808625e-09	0.472211497302387	0.537	0.338	5.14028148107517e-05	Macro_4	Capzb
2.28075152038096e-09	0.466504151064419	0.401	0.22	5.65763222145702e-05	Macro_4	Mtpn
2.32635309224075e-09	0.39229091852721	0.355	0.186	5.7707514806124e-05	Macro_4	Psmb1
2.48386444037781e-09	0.479052093570284	0.369	0.201	6.1614741308012e-05	Macro_4	Eif3a
2.57129315282416e-09	0.413570415393297	0.251	0.115	6.37834979489562e-05	Macro_4	Vsir
2.88507267448828e-09	0.516423461515302	0.467	0.279	7.15671127633562e-05	Macro_4	Cox7c
3.16415514586616e-09	0.517405816958633	0.557	0.37	7.8490032548356e-05	Macro_4	Ahnak
4.02553772862034e-09	0.470837612323726	0.282	0.141	9.98574888961561e-05	Macro_4	Cct2
4.0381043617789e-09	0.461548894399237	0.38	0.207	0.000100169216798287	Macro_4	Cox6b1
5.55743048823931e-09	0.436636813865119	0.261	0.126	0.000137857620691264	Macro_4	Sf3b2
5.570369398658e-09	0.563789982301954	0.355	0.193	0.00013817858330311	Macro_4	Esyt1
5.58041579315559e-09	0.455053333544855	0.251	0.119	0.000138427794165018	Macro_4	Stk38
5.68550250223002e-09	0.487596763027013	0.3	0.153	0.000141034575070318	Macro_4	U2af2
5.6989208396068e-09	0.413907840057606	0.54	0.333	0.000141367430347286	Macro_4	Atp5a1
5.97339442703787e-09	0.394502393455448	0.488	0.284	0.000148176022157101	Macro_4	Arpc5
8.12434314377282e-09	0.424936444430359	0.254	0.121	0.000201532456024429	Macro_4	Uggt1
9.67378657617467e-09	0.479207597070875	0.805	0.67	0.000239967949808589	Macro_4	mt-Co1
1.31393257213023e-08	0.452864972950554	0.488	0.292	0.000325934113842624	Macro_4	Wdr26
1.37908870174078e-08	0.50801037113881	0.293	0.151	0.000342096743353819	Macro_4	Pirb
1.42848890579058e-08	0.334676267557047	0.544	0.334	0.000354350957970412	Macro_4	Ctsc
1.47346832705744e-08	0.453488733398963	0.303	0.158	0.000365508553209869	Macro_4	Arf6
1.49566678050963e-08	0.384155736284029	0.383	0.208	0.00037101510157322	Macro_4	Fcer1g
1.67257265553991e-08	0.543836173411231	0.251	0.124	0.000414898372933229	Macro_4	Taf1d
1.84379995143736e-08	0.458044520580419	0.272	0.138	0.000457373015953551	Macro_4	Tnpo3
2.38747933139503e-08	0.402125705026559	0.509	0.308	0.000592238122945852	Macro_4	Atp5g3
2.66363078634415e-08	0.337975220976625	0.289	0.146	0.00066074025286053	Macro_4	Gm2a
2.91125660207692e-08	0.423082088965179	0.443	0.257	0.000722166312711201	Macro_4	Tagln2
3.77395176819163e-08	0.419894033363855	0.533	0.344	0.000936166475617615	Macro_4	Glud1
3.85695643579338e-08	0.529638371208681	0.519	0.331	0.000956756613462907	Macro_4	mt-Co3
4.34776037335976e-08	0.361578814588395	0.324	0.172	0.00107850543821562	Macro_4	Unc93b1
4.40002012343055e-08	0.478623697735744	0.272	0.139	0.00109146899181818	Macro_4	Snu13
4.40222024003698e-08	0.446753711956867	0.352	0.196	0.00109201475274357	Macro_4	Pfn1
4.47832512338722e-08	0.423648845801998	0.38	0.217	0.00111089333010743	Macro_4	Msl1
4.6908168211072e-08	0.404985096868435	0.289	0.152	0.00116360402064385	Macro_4	Psmb4
4.95531756396267e-08	0.461331047742478	0.432	0.261	0.00122921607491658	Macro_4	Tmsb10
5.19176640971386e-08	0.558383120821589	0.282	0.148	0.00128786957559362	Macro_4	Selenos
5.78934066819493e-08	0.306447077977612	0.554	0.359	0.00143610384615243	Macro_4	Mpeg1
5.92580469549993e-08	0.378180748423057	0.293	0.154	0.00146995511276571	Macro_4	Tpm4
6.40733377790187e-08	0.503966392368231	0.303	0.166	0.00158940321694634	Macro_4	Lasp1
6.62737294161996e-08	0.400724061799219	0.307	0.166	0.00164398613189825	Macro_4	Spop
8.50069542519989e-08	0.326012114565037	0.463	0.28	0.00210868250717508	Macro_4	Npc2
9.26013898245043e-08	0.53824508342822	0.571	0.407	0.00229707007598665	Macro_4	Arl6ip1
9.71999183171845e-08	0.508102277186774	0.303	0.167	0.00241114117377608	Macro_4	Snrnp70
1.04691404169448e-07	0.294019509152255	0.519	0.327	0.00259697497182733	Macro_4	Pcbp2
1.41951915275583e-07	0.292893631292795	0.638	0.432	0.0035212592103261	Macro_4	Tmbim6
1.59246918333318e-07	0.343604130755584	0.251	0.128	0.00395027905617629	Macro_4	Hipk1
1.61801031424956e-07	0.366547583729751	0.352	0.197	0.00401363638552745	Macro_4	Ube2l3
2.04176843788855e-07	0.327663701310877	0.557	0.352	0.00506481078702633	Macro_4	Cd47
2.44666274750696e-07	0.395770322249251	0.314	0.175	0.00606919161146577	Macro_4	Sec61a1
2.58938381423764e-07	0.307997208380355	0.491	0.313	0.0064232254895979	Macro_4	Hspa5
2.60955215823296e-07	0.372831643998016	0.261	0.136	0.00647325508371269	Macro_4	Eif3f
3.15308233701795e-07	0.35561636390912	0.31	0.172	0.00782153604520673	Macro_4	Tmed9
4.03222261259639e-07	0.416107872351936	0.38	0.223	0.0100023314128066	Macro_4	Atp5k
4.18846405244802e-07	0.369048685014744	0.599	0.414	0.0103899039285026	Macro_4	Lamp1
4.49632276434091e-07	0.488728031183718	0.251	0.133	0.0111535782492241	Macro_4	Srp9
4.60769356820186e-07	0.466866839045694	0.251	0.133	0.0114298446652815	Macro_4	Rnpep
5.11912279034368e-07	0.374529346250174	0.324	0.183	0.0126984959937265	Macro_4	Cox5b
5.54327216612226e-07	0.319063267552179	0.477	0.304	0.0137506409352829	Macro_4	Txn1
5.61867462913484e-07	0.255707457629313	0.3	0.163	0.0139376842850319	Macro_4	Sdhc
5.91651203117328e-07	0.502833395474353	0.31	0.179	0.0146764997445284	Macro_4	Hspd1
7.4948315837735e-07	0.324535858168687	0.338	0.192	0.0185916792267085	Macro_4	Atp5l
1.12165629152033e-06	0.43993355857728	0.279	0.159	0.0278238059674532	Macro_4	Slc25a5
1.27204439977481e-06	0.298364797722532	0.554	0.371	0.0315543333808141	Macro_4	H2-D1
1.38785412823723e-06	0.261338247837257	0.338	0.192	0.0344271095050528	Macro_4	Actn4
1.54570343008495e-06	0.376193073558234	0.251	0.134	0.0383427192866872	Macro_4	Fgfr1op2
1.70904808676679e-06	0.312016851442419	0.282	0.156	0.0423946468403371	Macro_4	Derl1
1.74490299941479e-06	0.382340351758099	0.251	0.135	0.0432840638034833	Macro_4	Mtdh
1.98509291248103e-06	0.383500976874438	0.411	0.257	0.0492422147870045	Macro_4	Cox5a
2.02236170693255e-06	0.383920242739267	0.307	0.177	0.0501667045021689	Macro_4	Nfkbia
2.14266487509536e-06	0.264831459978774	0.258	0.137	0.0531509448916156	Macro_4	Cox7b
2.34627608754894e-06	0.291986286858469	0.314	0.18	0.0582017246277391	Macro_4	Magt1
3.11081229901533e-06	0.317054208594284	0.39	0.242	0.0771668098893744	Macro_4	Glg1
3.35120187384734e-06	0.268451510941407	0.265	0.145	0.083129913682657	Macro_4	Zfp706
3.4614653590892e-06	0.332598354008136	0.366	0.222	0.0858651096975667	Macro_4	Rhoa
3.47651675432113e-06	0.303349230436889	0.345	0.204	0.08623847460769	Macro_4	Sf3b1
3.56299077218322e-06	0.306862682563555	0.401	0.244	0.0883835490947768	Macro_4	Pomp
3.5948052697642e-06	0.393647448521865	0.732	0.57	0.0891727395217708	Macro_4	Eif4g2
4.55360176320961e-06	0.264177958549813	0.443	0.275	0.112956645338178	Macro_4	Grb2
5.09883134047234e-06	0.327983603179891	0.321	0.192	0.126481610231757	Macro_4	Pdia6
5.11497352123822e-06	0.422716029924849	0.575	0.425	0.126882033167835	Macro_4	mt-Nd1
5.11551686736632e-06	0.262603726301231	0.857	0.716	0.126895511411889	Macro_4	Cfl1
5.40080158091733e-06	0.332297490799466	0.338	0.204	0.133972284016235	Macro_4	Efhd2
6.40825819366965e-06	0.292849062768306	0.655	0.487	0.158963252752169	Macro_4	mt-Atp6
8.92028473300361e-06	0.355253787504088	0.258	0.147	0.221276583086888	Macro_4	Metap2
8.98892353919313e-06	0.355279862251719	0.321	0.194	0.222979237313225	Macro_4	Prkcd
1.05747503732842e-05	0.325893448553378	0.338	0.208	0.262317257759687	Macro_4	Eef1g
1.1732315919702e-05	0.271665056522178	0.362	0.221	0.291031828704128	Macro_4	mt-Nd2
1.31516979740539e-05	0.273961626635918	0.669	0.532	0.32624101994438	Macro_4	mt-Co2
1.84957418726251e-05	0.266048374571904	0.254	0.149	0.458805372892337	Macro_4	Glyr1
2.09307574507817e-05	0.324264375322485	0.328	0.203	0.519208369324091	Macro_4	Ptpn1
2.12570404588141e-05	0.337861900358826	0.334	0.211	0.527302145621342	Macro_4	Rangap1
2.13235417891805e-05	0.366707811321544	0.411	0.271	0.528951777622413	Macro_4	Eif4h
2.33346630510273e-05	0.343435288859452	0.265	0.156	0.578839651643783	Macro_4	Bclaf1
2.4724844856292e-05	0.302347802319048	0.324	0.201	0.61332450150518	Macro_4	Cct8
2.81704230598622e-05	0.341027621318716	0.439	0.298	0.698795514422943	Macro_4	Ptges3
2.87318343883788e-05	0.290821756545014	0.282	0.169	0.712721883838125	Macro_4	Tomm20
3.71287964324466e-05	0.251420407926155	0.261	0.153	0.92101692430327	Macro_4	Ndufa2
4.20758585745311e-05	0.306295378004343	0.251	0.148	1	Macro_4	Ndufb8
4.31762994872412e-05	0.293221584888279	0.251	0.145	1	Macro_4	Colgalt1
4.54599841073769e-05	0.267118338285635	0.355	0.226	1	Macro_4	Tln1
5.2352769100521e-05	0.363399977828924	0.686	0.542	1	Macro_4	S100a6
5.32481914732466e-05	0.252625888994276	0.453	0.308	1	Macro_4	Pcbp1
6.29214337540464e-05	0.264653500413686	0.293	0.178	1	Macro_4	Atxn2l
0.000108390057760687	0.30788575632174	0.589	0.443	1	Macro_4	mt-Cytb
0.000130106005970511	0.256237327080592	0.631	0.465	1	Macro_4	Rbms1
0.000188902583331586	0.297720237417663	0.516	0.367	1	Macro_4	Msn
0.000344924561473433	0.3873371230769	0.272	0.179	1	Macro_4	Ggnbp2
0.00047974338909814	0.33377459160452	0.443	0.32	1	Macro_4	Zbtb7a
0.000523616915440455	0.269053700068445	0.505	0.367	1	Macro_4	Mat2a
0.000727823876208958	0.270311266389049	0.265	0.173	1	Macro_4	9930111J21Rik2
0.000779252494194689	0.261987708366693	0.61	0.468	1	Macro_4	Rsrp1
0.00252746403056599	0.263659875586548	0.432	0.327	1	Macro_4	Serf2
0.00619776159281819	0.317502077218131	0.328	0.243	1	Macro_4	Zfas1
0	4.96092005147149	0.585	0.009	0	Macro_5	Arg1
5.05352650825427e-199	5.42211348264783	0.542	0.035	1.25357778563755e-194	Macro_5	Thbs1
2.37398550648857e-148	2.81767418047336	0.496	0.043	5.88890844739554e-144	Macro_5	Mafb
9.74657437927072e-142	2.85937304126008	0.396	0.024	2.4177352405219e-137	Macro_5	Tgm2
7.67858662694629e-123	2.71074023388184	0.446	0.045	1.9047501986803e-118	Macro_5	Adam8
4.72109445361863e-117	2.45134110566644	0.554	0.079	1.17111469016464e-112	Macro_5	C3ar1
6.30069431293628e-103	2.68397310264263	0.269	0.014	1.56295023126697e-98	Macro_5	Ccl2
7.38487601193833e-102	3.34766032699857	0.758	0.229	1.83189234352142e-97	Macro_5	Fn1
7.41140465281808e-98	2.41005637385972	0.835	0.316	1.83847303817805e-93	Macro_5	Lgmn
2.38259023923705e-94	3.27422580391595	0.562	0.116	5.91025334745143e-90	Macro_5	Ccl6
8.74117177751055e-94	2.48314516363797	0.346	0.034	2.16833507112927e-89	Macro_5	Pf4
6.91367913565406e-93	2.14138408924959	0.323	0.029	1.71500724639035e-88	Macro_5	Msr1
5.84798214638017e-91	4.2567320826387	0.592	0.147	1.45065045123107e-86	Macro_5	Spp1
1.82021161727612e-88	2.42539484568225	0.312	0.028	4.51521693781515e-84	Macro_5	Emp1
1.75826840730807e-86	2.43142684513155	0.473	0.083	4.36156061116839e-82	Macro_5	Cd93
6.37319518991591e-85	3.38258394410565	0.562	0.134	1.58093479881054e-80	Macro_5	Srgn
1.50632891773749e-82	3.51039662975106	0.396	0.058	3.73659951333961e-78	Macro_5	Hmox1
1.77277166832508e-70	2.47894436646823	0.485	0.107	4.39753740044719e-66	Macro_5	Ccl9
1.50247635851176e-68	2.44079344848695	0.792	0.403	3.72704285492428e-64	Macro_5	Ctsd
3.71761334814287e-64	2.1626669314197	0.919	0.719	9.2219116714032e-60	Macro_5	Ctsb
2.23521418321754e-63	1.85041493733496	0.781	0.36	5.54467230288943e-59	Macro_5	Grn
8.20301366190075e-63	2.01679466165481	0.581	0.172	2.0348395689711e-58	Macro_5	Lrp1
4.07737837749819e-62	2.0233843032615	0.342	0.056	1.0114344803222e-57	Macro_5	Ms4a6d
4.74137348972076e-60	2.17455701341167	0.488	0.129	1.17614510786013e-55	Macro_5	Plin2
8.69798863998222e-57	2.38191464397233	0.638	0.247	2.15762306203399e-52	Macro_5	Tgfbi
1.82237115525493e-55	1.94360902545172	0.696	0.295	4.52057388772539e-51	Macro_5	Iqgap1
2.63279042810433e-51	1.65941348622561	0.35	0.07	6.5308999359556e-47	Macro_5	Cd68
1.99561008588934e-49	1.97055403301998	0.392	0.092	4.95031037905709e-45	Macro_5	Rab7b
7.14290094947897e-49	1.69205470256046	0.735	0.355	1.77186800952775e-44	Macro_5	Ctss
5.54062038667309e-45	1.84304282969064	0.408	0.11	1.37440629311813e-40	Macro_5	Itgam
6.50125670760195e-42	2.03405491178592	0.531	0.212	1.61270173888774e-37	Macro_5	C1qb
6.51518767562083e-42	1.86833960923392	0.381	0.101	1.6161574548145e-37	Macro_5	Lilrb4a
8.28899898146178e-41	1.04400294152453	0.888	0.531	2.05616908734141e-36	Macro_5	Lyz2
1.3471362495366e-40	1.73662613178093	0.427	0.125	3.3417061806005e-36	Macro_5	Stab1
1.88307369460098e-40	1.808270246547	0.288	0.06	4.67115260682718e-36	Macro_5	Ccr1
4.61870851035728e-39	1.61233421289404	0.481	0.165	1.14571683307923e-34	Macro_5	Cd53
2.87607086282093e-37	1.68880916581999	0.335	0.086	7.13438138231359e-33	Macro_5	Ccr5
4.52819262604014e-37	1.62835787811662	0.619	0.303	1.12326346281552e-32	Macro_5	Hspa5
8.6684924699281e-37	1.79205680983014	0.627	0.326	2.15030624209037e-32	Macro_5	Ctsl
1.46890608412271e-36	1.32258126889785	0.946	0.83	3.6437684322748e-32	Macro_5	Psap
3.45961118817711e-35	1.43369228646299	0.454	0.151	8.58191151339214e-31	Macro_5	Dab2
9.78349845899236e-35	1.86863627083656	0.362	0.106	2.42689462773764e-30	Macro_5	Mrc1
1.45037149530381e-33	1.72034385658883	0.369	0.116	3.59779153125064e-29	Macro_5	Eno1
1.45452497218601e-33	1.80160930808862	0.512	0.212	3.60809464600461e-29	Macro_5	C1qa
2.52931812461817e-33	1.5742769677111	0.423	0.152	6.27422653992784e-29	Macro_5	Cotl1
7.12306727047688e-33	1.51749123585273	0.435	0.155	1.76694806711449e-28	Macro_5	Rrbp1
1.95373654353729e-32	1.56202258927883	0.315	0.087	4.84643886989861e-28	Macro_5	Il4ra
4.79542991059693e-31	1.57167760110913	0.631	0.328	1.18955434362267e-26	Macro_5	Ctsc
5.88430229296271e-30	1.4483354147068	0.412	0.148	1.45966002679233e-25	Macro_5	Slc6a6
8.74627951540362e-30	1.26209278531379	0.496	0.2	2.16960209659102e-25	Macro_5	Fcer1g
1.75576128021582e-29	1.53221638797527	0.296	0.084	4.35534143170337e-25	Macro_5	Cstb
2.03967858308313e-29	1.41892576485221	0.604	0.319	5.05962669319601e-25	Macro_5	Calr
4.99771120129162e-29	0.873895342289558	0.962	0.881	1.2397322405924e-24	Macro_5	Actb
3.9738837924282e-28	1.64236362483073	0.358	0.119	9.8576161354974e-24	Macro_5	Cebpb
7.38651935326377e-26	1.39826456745368	0.423	0.174	1.83229999077061e-21	Macro_5	Rnf149
3.79775956306609e-25	1.36393853805118	0.365	0.132	9.42072237214173e-21	Macro_5	Fcgr3
9.84969168346483e-25	1.36030570283721	0.285	0.086	2.44331451900029e-20	Macro_5	Cd84
1.24691737904292e-23	1.13890732249964	0.569	0.296	3.09310325045387e-19	Macro_5	Lcp1
1.28131416634949e-23	1.32715370801147	0.392	0.159	3.17842792104656e-19	Macro_5	Itgb2
2.07602620290511e-23	1.39683317962016	0.285	0.089	5.14979059892642e-19	Macro_5	Pid1
2.16060901137062e-23	1.37133650929274	0.512	0.256	5.35960671360595e-19	Macro_5	P4hb
2.0408258413072e-22	1.11840116212086	0.623	0.355	5.06247258194663e-18	Macro_5	Mpeg1
4.73832237728905e-22	1.31693669861426	0.508	0.26	1.17538824891032e-17	Macro_5	Sirpa
1.42342535274141e-21	1.29795072706437	0.423	0.191	3.53094893001033e-17	Macro_5	Ctsa
4.17280970522938e-21	1.38607409098281	0.458	0.22	1.0351071754792e-16	Macro_5	Abca1
4.24478871303304e-21	1.17060528341417	0.362	0.143	1.05296228815497e-16	Macro_5	Lgals3
1.23040726029789e-20	1.42027703844656	0.431	0.203	3.05214824989495e-16	Macro_5	Gda
3.87780943827259e-20	1.26854371281388	0.423	0.197	9.61929409257898e-16	Macro_5	Efhd2
4.08843126660245e-20	1.1071287936955	0.623	0.403	1.0141762599934e-15	Macro_5	App
1.26671856923491e-19	1.24906089708955	0.427	0.202	3.14222208284411e-15	Macro_5	Adam10
2.13368490447095e-19	1.56580469263994	0.423	0.209	5.29281877403064e-15	Macro_5	C1qc
2.84401725457378e-19	1.24056281619194	0.254	0.085	7.05486920169572e-15	Macro_5	Emilin2
3.19110151086795e-19	1.06325311062359	0.642	0.412	7.91584640785904e-15	Macro_5	Lamp1
2.02827783539678e-18	1.30640073194466	0.377	0.172	5.03134599848525e-14	Macro_5	Nfkbia
3.78461822498504e-18	1.17657981713694	0.35	0.152	9.38812396889789e-14	Macro_5	Hexa
5.18291239123917e-18	1.205639494654	0.319	0.129	1.28567324777079e-13	Macro_5	Cyfip1
6.7862705036094e-18	1.22871870646005	0.392	0.187	1.68340226112535e-13	Macro_5	Pdia6
1.53276576888527e-17	1.24633533378704	0.335	0.139	3.8021787662968e-13	Macro_5	Fcgr2b
1.77285777174657e-17	1.01951629126712	0.354	0.152	4.39775098859454e-13	Macro_5	F13a1
1.52765243668154e-16	1.18125336918212	0.254	0.094	3.78949463443223e-12	Macro_5	Fam129b
2.70388001929011e-16	1.16123888565584	0.262	0.098	6.70724477585105e-12	Macro_5	Ftl1
4.382635531739e-16	1.09163623031409	0.327	0.143	1.08715657000318e-11	Macro_5	Sgpl1
4.93007957321677e-16	1.14144621090354	0.281	0.113	1.22295553893215e-11	Macro_5	Fxyd5
1.46716581296525e-15	1.07642766203438	0.285	0.116	3.63945151564161e-11	Macro_5	Rnase4
2.26169803079722e-15	0.888687439235875	0.669	0.475	5.61036813519559e-11	Macro_5	Vim
3.35584428857339e-15	1.04600375860096	0.258	0.1	8.32450734223515e-11	Macro_5	Apobec1
1.02991426222722e-14	1.10449774496075	0.408	0.222	2.55480531888083e-10	Macro_5	Rap1b
2.64660464829664e-14	1.00714307951948	0.292	0.126	6.56516749056465e-10	Macro_5	Nrp1
3.30849763358133e-14	1.12513032389406	0.446	0.254	8.20705922986184e-10	Macro_5	Maf
5.90324689051343e-14	1.05941149361086	0.335	0.161	1.46435942366076e-09	Macro_5	Cyba
7.88581912184807e-14	1.10515474719463	0.419	0.231	1.95615629136563e-09	Macro_5	Mcl1
2.36081561595406e-13	1.05619768829355	0.292	0.132	5.85623921693564e-09	Macro_5	Hk2
2.61463326459494e-13	1.00426807061553	0.354	0.18	6.4858592761542e-09	Macro_5	Flna
6.77727768540744e-13	0.957418496856923	0.25	0.105	1.68117150264217e-08	Macro_5	Edem1
9.26605951725015e-13	0.885708957540118	0.35	0.175	2.29853872384907e-08	Macro_5	Tyrobp
1.67618967481085e-12	0.738123076232811	0.638	0.443	4.1579561073358e-08	Macro_5	Laptm5
1.68936822220221e-12	0.703293352080402	0.635	0.45	4.19064681199481e-08	Macro_5	Arpc2
1.73936822175714e-12	0.814691495184621	0.35	0.173	4.31467681089076e-08	Macro_5	Alox5ap
1.96628086900566e-12	1.02128078961139	0.338	0.172	4.87755632365545e-08	Macro_5	Ctsz
3.31966965045248e-12	1.03417645881094	0.292	0.139	8.23477253491242e-08	Macro_5	Rab5c
3.8324902411845e-12	1.16495822220657	0.5	0.335	9.50687529228227e-08	Macro_5	Cd44
4.19748690298061e-12	0.764427675370987	0.723	0.562	1.04122860115337e-07	Macro_5	Pkm
7.74319821026776e-12	0.9182994326436	0.335	0.171	1.92077774803902e-07	Macro_5	Ucp2
7.74490890055529e-12	0.81594608865889	0.496	0.305	1.92120210187175e-07	Macro_5	Marcks
9.93847519247888e-12	0.9358568385966	0.415	0.242	2.46533815624631e-07	Macro_5	Hsp90b1
1.05516716762471e-11	0.87980158357104	0.312	0.154	2.61744767600985e-07	Macro_5	Shisa5
1.44096973617191e-11	0.808980180977031	0.485	0.297	3.57446952754803e-07	Macro_5	Clic1
1.84973367466114e-11	1.04219572953592	0.35	0.186	4.58844935336443e-07	Macro_5	Btg1
1.31550446772045e-10	0.876127017647348	0.338	0.18	3.26324038262735e-06	Macro_5	Ctsh
2.4264861839504e-10	0.870138249556491	0.427	0.27	6.01914162790736e-06	Macro_5	BC005537
4.91335757235485e-10	0.753629053890462	0.281	0.14	1.21880747939834e-05	Macro_5	Lyn
9.47477723684373e-10	0.815853492863347	0.435	0.284	2.35031324137146e-05	Macro_5	Npc2
1.06763927442785e-09	0.703062343753615	0.623	0.467	2.64838598414573e-05	Macro_5	Rbms1
1.14082524897621e-09	0.859112075499964	0.281	0.142	2.82993111261038e-05	Macro_5	Npc1
1.27508802235325e-09	0.971550423084437	0.354	0.206	3.16298334824947e-05	Macro_5	Armt1
3.05430116876762e-09	0.771614758543846	0.465	0.304	7.57649947924497e-05	Macro_5	Csf1r
3.46990401369963e-09	0.787792656008587	0.335	0.19	8.6074438963833e-05	Macro_5	Itga6
5.02956350107448e-09	0.791569434077321	0.765	0.589	0.000124763352207654	Macro_5	Apoe
5.47326953259137e-09	0.779512970494542	0.288	0.153	0.000135769924025462	Macro_5	Pirb
5.5646111603161e-09	0.853469195869775	0.546	0.391	0.000138035744442801	Macro_5	H3f3b
7.05391051471202e-09	0.814221287921405	0.338	0.198	0.000174979304227946	Macro_5	Pfn1
9.17782017654287e-09	0.846735648096245	0.281	0.15	0.000227665007299322	Macro_5	Tmem189
1.78718615056461e-08	0.969226375022648	0.265	0.142	0.000443329396509057	Macro_5	Picalm
1.89974442212818e-08	0.796294927225983	0.35	0.21	0.000471250601353117	Macro_5	Cd63
2.09783235199924e-08	1.00517701649608	0.269	0.148	0.000520388293236932	Macro_5	Gns
2.28251846798569e-08	0.791753292236708	0.515	0.375	0.00056620153116853	Macro_5	Ahnak
3.40839151332179e-08	0.670256070622448	0.292	0.159	0.000845485598794604	Macro_5	Sdc3
3.8357982188424e-08	0.667548994270184	0.323	0.186	0.000951508106166046	Macro_5	Slc3a2
4.01861972112548e-08	0.830600505142143	0.392	0.258	0.000996858808022387	Macro_5	Rpn1
1.1306277587091e-07	0.832701952011314	0.365	0.236	0.0028046352182538	Macro_5	Wnk1
1.19819689728944e-07	0.502853227374625	0.592	0.44	0.00297224722341617	Macro_5	Arpc1b
1.44738003382248e-07	0.719425616210684	0.254	0.137	0.00359037091190004	Macro_5	Gusb
2.3340179132678e-07	1.2004186027961	0.365	0.243	0.00578976483565212	Macro_5	Neat1
2.58115525915268e-07	0.729098241618525	0.258	0.142	0.00640281373585413	Macro_5	Chd1
3.81162976407423e-07	0.802284510483377	0.308	0.187	0.00945512879276254	Macro_5	Hexb
3.92644402749904e-07	0.729448044945691	0.258	0.145	0.00973993705461412	Macro_5	Colgalt1
7.1754323316721e-07	0.935665258727183	0.3	0.187	0.0177993774419458	Macro_5	Ldha
8.63786016684473e-07	0.442569855367129	0.458	0.301	0.021427075929875	Macro_5	Ms4a6c
8.84511834810861e-07	0.636544336340925	0.362	0.231	0.0219412005743182	Macro_5	Lgals1
9.3136063250836e-07	0.49575897300759	0.796	0.698	0.0231033318500024	Macro_5	Tpt1
9.6659122279956e-07	0.867364853486814	0.342	0.222	0.0239772618727659	Macro_5	Jun
1.166070717096e-06	0.726835962836269	0.35	0.228	0.0289255502082834	Macro_5	Tln1
1.56623887900537e-06	0.557056778469604	0.462	0.331	0.0388521216326073	Macro_5	Ccr2
1.80836241814876e-06	0.683530794459968	0.288	0.178	0.0448582381445982	Macro_5	Pla2g7
2.11661023373727e-06	0.567799787853795	0.292	0.175	0.0525046334580867	Macro_5	Ms4a6b
2.39132331169592e-06	0.628620219674319	0.419	0.3	0.059319166069929	Macro_5	Wdr26
2.75206322863044e-06	0.602109701095443	0.365	0.234	0.0682676804494067	Macro_5	S100a4
2.98852406872961e-06	0.632207148957189	0.346	0.226	0.0741333280489067	Macro_5	Rhoa
4.27187212114087e-06	0.708165352834833	0.319	0.207	0.10596805983702	Macro_5	Gabarap
5.92436164103501e-06	0.812948594338919	0.25	0.149	0.146959714867514	Macro_5	Zfp36l2
9.65490800634075e-06	0.866117985677602	0.254	0.159	0.239499648005289	Macro_5	Tpm4
1.32588457925473e-05	0.513525115108865	0.569	0.459	0.328898928729927	Macro_5	Sdcbp
2.82774841308562e-05	0.458498296182615	0.488	0.371	0.701451271350018	Macro_5	Msn
3.02898696044866e-05	0.639076089346535	0.338	0.242	0.751370505408894	Macro_5	Tmed10
6.55360883867093e-05	0.719400508461698	0.288	0.198	1	Macro_5	Actn4
9.87355595077219e-05	0.534512325968289	0.269	0.173	1	Macro_5	Nktr
0.000101399813615138	0.696405406568533	0.292	0.199	1	Macro_5	Spcs2
0.000103215113270611	0.505934316487461	0.55	0.453	1	Macro_5	Atp6v0c
0.000108888463239059	0.589460430478131	0.369	0.272	1	Macro_5	Mme
0.000116771330450167	0.718976802436442	0.45	0.357	1	Macro_5	Pgam1
0.000122030025364162	0.695260223985675	0.262	0.178	1	Macro_5	Tmed9
0.000135210948511715	0.532571687774887	0.335	0.241	1	Macro_5	Plec
0.000183590578632976	0.553828099091001	0.438	0.335	1	Macro_5	Lin54
0.000186645925993897	0.735387411049961	0.315	0.228	1	Macro_5	Tmed2
0.000192927400593356	0.560485918148998	0.354	0.261	1	Macro_5	Srsf2
0.000199645479904821	0.461515046301231	0.269	0.179	1	Macro_5	Unc93b1
0.000208944739141872	0.473886741174027	0.273	0.182	1	Macro_5	Rpn2
0.000217796219724686	0.359611052904722	0.554	0.442	1	Macro_5	Tmbim6
0.000260720906709575	0.468336798972412	0.319	0.223	1	Macro_5	Fam49b
0.000282056024910293	0.404504569493684	0.762	0.705	1	Macro_5	H2-Q4
0.000340743560044845	0.795923414161359	0.331	0.249	1	Macro_5	Glg1
0.000356597266730437	0.522001286477827	0.427	0.331	1	Macro_5	Basp1
0.000370162185178839	0.506328912172187	0.3	0.206	1	Macro_5	Ptpn1
0.000472262689936449	0.443867453346698	0.369	0.268	1	Macro_5	Qk
0.000487652867580784	0.570058879903279	0.254	0.173	1	Macro_5	Ssr3
0.000510481301390792	0.435862632436589	0.481	0.391	1	Macro_5	Gnai2
0.000571081030725543	0.532842237787319	0.292	0.21	1	Macro_5	Eif3a
0.000624350723139365	0.407263622051807	0.373	0.282	1	Macro_5	Hnrnpf
0.000633096055967977	0.464434482263252	0.262	0.178	1	Macro_5	Cers2
0.000716994703776867	0.640653398921993	0.388	0.31	1	Macro_5	Pgk1
0.000833358381523347	0.46711903212015	0.427	0.344	1	Macro_5	Gm7609
0.000836848075603906	0.30644972720982	0.592	0.493	1	Macro_5	B2m
0.00147577860327523	0.303368519195732	0.519	0.419	1	Macro_5	Actr3
0.0015236975064811	0.50088556958593	0.262	0.186	1	Macro_5	Ptbp3
0.00162197553744806	0.472435215592938	0.373	0.29	1	Macro_5	Fus
0.00176852986866528	0.306755543291148	0.285	0.205	1	Macro_5	Irf8
0.00205825961380887	0.499382851888176	0.312	0.239	1	Macro_5	Klf6
0.00210303575523081	0.438926557381974	0.308	0.231	1	Macro_5	Selenof
0.00215549501118864	0.453721811109916	0.254	0.182	1	Macro_5	Mafg
0.00250256083129031	0.381198978512567	0.488	0.398	1	Macro_5	Gpx1
0.0025492888422081	0.483634139604741	0.304	0.234	1	Macro_5	Eif4a1
0.00354939690097237	0.430106032961717	0.3	0.226	1	Macro_5	Erp29
0.00364877324622494	0.280407500461729	0.469	0.384	1	Macro_5	H3f3a
0.00379555208104034	0.275677890560114	0.788	0.724	1	Macro_5	Cfl1
0.00393010144894873	0.495102111098831	0.258	0.191	1	Macro_5	Ostf1
0.00492420133901965	0.36471128682326	0.577	0.526	1	Macro_5	Nkain3
0.00524796099491873	0.285244228464031	0.496	0.419	1	Macro_5	H2-K1
0.00575893898430104	0.431585380664643	0.335	0.268	1	Macro_5	Tagln2
0.00616819459491706	0.547550673889534	0.323	0.26	1	Macro_5	Lamp2
1.05962415226713e-114	3.09823769223203	0.803	0.201	2.62850367211384e-110	Macro_6	H2-Ab1
6.48956084494016e-104	3.04666584722206	0.875	0.291	1.60980046319585e-99	Macro_6	Cd74
1.72791048527693e-99	3.19618947449242	0.875	0.343	4.28625474977796e-95	Macro_6	H2-Eb1
5.29795258998994e-96	3.21677059986034	0.885	0.358	1.3142101194729e-91	Macro_6	H2-Aa
1.22630811115838e-81	2.29336448260288	0.476	0.075	3.04197990053947e-77	Macro_6	H2-DMb1
1.53841335105741e-69	2.15051922929922	0.442	0.075	3.81618815863301e-65	Macro_6	H2-DMa
3.2786127645788e-44	1.80774325042908	0.255	0.036	8.13292682381418e-40	Macro_6	Clec10a
1.52208684051315e-38	1.67545610975748	0.462	0.138	3.77568861657691e-34	Macro_6	Gm2a
2.31260832026085e-36	1.85613894160952	0.312	0.068	5.73665619923906e-32	Macro_6	Ccnd1
9.00099499196812e-33	1.59373108463663	0.332	0.082	2.23278681770761e-28	Macro_6	Lsp1
1.13695395500516e-30	1.51278888456736	0.365	0.102	2.82032798078581e-26	Macro_6	Syngr2
8.01772866209786e-28	1.70109083713838	0.298	0.078	1.98887777191999e-23	Macro_6	Cbfa2t3
3.15847166115019e-26	1.4187752668717	0.279	0.071	7.83490480264916e-22	Macro_6	Plbd1
1.27563419846456e-25	1.2128842492032	0.75	0.474	3.16433819271118e-21	Macro_6	Rps3a1
2.49768550362887e-25	1.36580707361015	0.413	0.148	6.19575866030177e-21	Macro_6	Selplg
2.72674967096495e-25	1.30207900996509	0.75	0.496	6.76397523379565e-21	Macro_6	Rpl18a
4.00704057767254e-25	1.05647469767015	0.827	0.571	9.9398648569745e-21	Macro_6	Rps23
5.41058482887516e-24	0.880392485474212	0.952	0.865	1.34214967265077e-19	Macro_6	Eef1a1
5.72619033277528e-24	1.16183071068985	0.736	0.47	1.42043877394824e-19	Macro_6	Rpl37a
6.39621898589323e-24	1.19328649362082	0.639	0.335	1.58664608164067e-19	Macro_6	Rpl30
1.05737915314699e-23	1.41332896866801	0.678	0.404	2.62293472729641e-19	Macro_6	Rps11
3.69512444425564e-23	1.08262093567948	0.779	0.539	9.16612569642054e-19	Macro_6	Rpl23
5.32757844845159e-23	1.11403153116913	0.712	0.442	1.3215591099229e-18	Macro_6	Laptm5
6.45038515967545e-22	1.24588152615803	0.668	0.378	1.60008254270909e-17	Macro_6	Rps9
1.94297612300862e-21	1.32437001771829	0.779	0.523	4.81974657073517e-17	Macro_6	Cst3
5.16166582938923e-21	0.993354769693284	0.745	0.474	1.28040282563829e-16	Macro_6	Rpl35a
1.21600691252404e-20	1.22413541875602	0.659	0.409	3.01642674720713e-16	Macro_6	H2-K1
2.03164231094364e-20	1.36958875377692	0.404	0.163	5.0396919165268e-16	Macro_6	Crip1
6.11220890806278e-20	1.12304507395628	0.625	0.366	1.51619454173405e-15	Macro_6	Rack1
1.25527391769465e-19	1.24161013304261	0.625	0.387	3.11383248023334e-15	Macro_6	Rps4x
1.25586152561583e-19	1.16097734158459	0.654	0.41	3.11529010044262e-15	Macro_6	Rps14
1.76301885380914e-19	0.910005620105257	0.865	0.695	4.37334456875896e-15	Macro_6	Tpt1
4.34628601210546e-19	1.21260369135645	0.567	0.316	1.07813970816288e-14	Macro_6	Rpl18
7.74793848885433e-19	1.15383170473551	0.582	0.314	1.9219536215452e-14	Macro_6	Rps5
8.1203777186518e-19	0.999454447264591	0.418	0.168	2.01434089688877e-14	Macro_6	Ucp2
1.51191144792636e-18	0.979148294546507	0.673	0.417	3.75044753772614e-14	Macro_6	Rpl27a
2.02960757818359e-18	1.02026994019452	0.702	0.489	5.03464455844222e-14	Macro_6	Rps29
6.4926205225763e-18	1.17332288867835	0.654	0.454	1.61055944683028e-13	Macro_6	Rps24
8.04946931738172e-18	1.06571905927849	0.611	0.356	1.99675135886971e-13	Macro_6	Rps25
9.32696643222548e-18	1.16341758184217	0.577	0.33	2.31364729317785e-13	Macro_6	Rps3
1.31190555871219e-17	1.12703629760396	0.63	0.393	3.25431292894145e-13	Macro_6	Rps16
1.41370942036453e-17	1.22717241793819	0.293	0.103	3.50684758815626e-13	Macro_6	Kctd12
1.75089398648699e-17	1.05908001160357	0.649	0.398	4.34326762287963e-13	Macro_6	Rps19
1.83820232934505e-17	1.14796831472983	0.601	0.352	4.55984469817334e-13	Macro_6	Rpl13a
1.86358331448455e-17	1.34033613456202	0.577	0.348	4.62280476991038e-13	Macro_6	Rpl31
2.92191467663697e-17	0.662225381807236	0.981	0.954	7.24810154686567e-13	Macro_6	Tmsb4x
1.42384244229283e-16	1.08771255250549	0.524	0.271	3.53198356235159e-12	Macro_6	Ptprc
1.62927672453659e-16	1.11463990028381	0.274	0.096	4.04158384288546e-12	Macro_6	Fgl2
2.39339085297192e-16	1.73856988344654	0.308	0.12	5.93704534988213e-12	Macro_6	Bst2
3.77823383047292e-16	1.05920794564473	0.601	0.359	9.37228683987112e-12	Macro_6	Rpl13
6.65876343023499e-16	1.16752502396496	0.514	0.284	1.65177285650409e-11	Macro_6	Rps15a
1.10512802168621e-15	1.01134233984463	0.534	0.295	2.74138057059482e-11	Macro_6	Rpl6
1.64515081427328e-15	1.07891581923525	0.274	0.099	4.0809611098863e-11	Macro_6	Cyth4
2.65813482667562e-15	1.06273145593554	0.413	0.193	6.59376925105154e-11	Macro_6	Tapbp
4.24983316400068e-15	0.960276280385788	0.591	0.352	1.05421361466201e-10	Macro_6	Rpl26
5.65206865000929e-15	0.620829743281295	0.938	0.884	1.40205214932131e-10	Macro_6	Actb
1.5416904943639e-14	0.927090765383598	0.553	0.32	3.82431744031908e-10	Macro_6	Rps10
2.41237551807887e-14	0.932275496217069	0.534	0.304	5.98413871014644e-10	Macro_6	Rpl12
3.1917499729546e-14	0.9565978331633	0.596	0.375	7.91745498291117e-10	Macro_6	Rps20
3.53959412149168e-14	0.99088649810645	0.529	0.304	8.78031717777226e-10	Macro_6	Rpl34
9.0310979197003e-14	1.00443317078823	0.284	0.111	2.24025414996086e-09	Macro_6	Gng10
9.98523726665652e-14	0.967569760967294	0.433	0.221	2.47693795636682e-09	Macro_6	Rps7
1.56543038292405e-13	1.00444302155873	0.519	0.307	3.8832066078814e-09	Macro_6	Rps21
1.85260629884251e-13	0.873441032145887	0.38	0.174	4.59557518490873e-09	Macro_6	Alox5ap
2.14867181453043e-13	0.960195815038625	0.303	0.124	5.32999530312419e-09	Macro_6	Rps12-ps3
2.36516063579777e-13	1.08262083625282	0.5	0.297	5.86701747315995e-09	Macro_6	Rpl17
4.47268089874566e-13	0.917171343720495	0.404	0.201	1.10949322374285e-08	Macro_6	Rps18
5.14183516865736e-13	0.680334973789274	0.553	0.312	1.27548363193714e-08	Macro_6	Iqgap1
9.06478429231112e-13	0.878999378080336	0.404	0.2	2.2486103915507e-08	Macro_6	Cd52
1.00692604410278e-12	0.777292194329341	0.644	0.43	2.49778074500137e-08	Macro_6	Rpsa
2.51313663625936e-12	0.907128555962545	0.37	0.178	6.23408673990497e-08	Macro_6	Cd53
3.00620090222539e-12	0.985648990804501	0.534	0.346	7.4571819580603e-08	Macro_6	Rpl5
3.21032035115411e-12	0.893041065027749	0.442	0.232	7.96352066307289e-08	Macro_6	Mcl1
3.45183936596714e-12	0.957629347991362	0.543	0.337	8.56263273121808e-08	Macro_6	Rpl21
3.6835490472031e-12	0.960430118320947	0.543	0.328	9.137411766492e-08	Macro_6	Ccr2
6.66119347118089e-12	0.889522682755985	0.558	0.361	1.65237565246113e-07	Macro_6	Rps6
7.02049710403896e-12	0.773005101654863	0.615	0.37	1.7415045116279e-07	Macro_6	Ctss
7.6860616388901e-12	0.858965609744068	0.505	0.3	1.90660445014308e-07	Macro_6	Rpl28
1.0692373554002e-11	1.41048331364406	0.26	0.112	2.65235018380574e-07	Macro_6	Naaa
1.15850779606453e-11	0.837970308943242	0.553	0.355	2.87379443891767e-07	Macro_6	Rpl37
2.39862602698423e-11	1.00936344201155	0.284	0.124	5.95003172253707e-07	Macro_6	Tmem176a
2.47814184707916e-11	0.884917027503791	0.582	0.374	6.14727866586457e-07	Macro_6	H2-D1
3.05619302284602e-11	0.83424814316612	0.639	0.461	7.58119241247183e-07	Macro_6	Rps27a
3.90498082921396e-11	0.795861857271374	0.471	0.264	9.68669544494815e-07	Macro_6	H2afy
6.75990673902599e-11	0.962502800180443	0.37	0.195	1.67686246568279e-06	Macro_6	Rps28
1.54801892728534e-10	0.705928834429966	0.51	0.298	3.84001575102402e-06	Macro_6	Rps17
1.64452128980365e-10	0.824809652061178	0.394	0.208	4.07939951148694e-06	Macro_6	Rps13
2.36419201308042e-10	0.841910816946025	0.572	0.377	5.86461470764728e-06	Macro_6	Rplp0
2.82091702589802e-10	0.775149342364749	0.63	0.434	6.99756677444263e-06	Macro_6	Rps8
2.83768658778559e-10	0.791557782083621	0.673	0.489	7.03916534966092e-06	Macro_6	B2m
5.1064988285686e-10	0.803060547852291	0.269	0.119	1.26671809941473e-05	Macro_6	Plac8
5.5964469303172e-10	0.893623046864568	0.423	0.246	1.38825462553448e-05	Macro_6	Olfm1
6.61256148245999e-10	1.0562347331606	0.303	0.151	1.64031200133903e-05	Macro_6	Nfkb1
7.90374831320961e-10	0.662502120524773	0.587	0.378	1.96060380657478e-05	Macro_6	H3f3a
8.25595692559444e-10	0.910341474421722	0.279	0.128	2.04797267496296e-05	Macro_6	Dock2
8.71510277799087e-10	0.876225035139756	0.423	0.26	2.16186839510841e-05	Macro_6	Rpl10a
9.3424974544532e-10	0.965894112053044	0.298	0.148	2.31749991855166e-05	Macro_6	Zfp36l2
9.90201835896102e-10	0.791517970616314	0.553	0.365	2.45629467412387e-05	Macro_6	Mpeg1
1.09270563467734e-09	0.824360479175226	0.582	0.417	2.71056559738062e-05	Macro_6	Rpl4
1.82920754710877e-09	0.794002296724339	0.385	0.21	4.53753224135801e-05	Macro_6	Rpl22
1.86161170205827e-09	0.785077943240808	0.375	0.205	4.61791398812575e-05	Macro_6	Efhd2
1.92791036917984e-09	0.784615126415653	0.351	0.183	4.78237446178752e-05	Macro_6	Flna
2.80373180461826e-09	0.669835223393024	0.659	0.503	6.95493711453606e-05	Macro_6	Rpl38
3.06396059718886e-09	0.564030955300124	0.909	0.834	7.60046065738668e-05	Macro_6	Psap
5.96979799222379e-09	0.907551250816493	0.428	0.273	0.000148086808995103	Macro_6	Rpl39
6.36862189996934e-09	1.10549461431204	0.356	0.201	0.000157980034850639	Macro_6	Tmem176b
6.42743058740338e-09	0.766605788381945	0.413	0.25	0.000159438843151128	Macro_6	Rpl29
9.39141787132374e-09	0.81617881517856	0.288	0.144	0.000232963511716057	Macro_6	Txnip
1.13327959809166e-08	0.822715347273789	0.51	0.349	0.000281121337102618	Macro_6	Rpl7
1.17314079686881e-08	0.738646374325031	0.418	0.249	0.000291009306071277	Macro_6	Rpl8
1.71899539842508e-08	0.82480708225171	0.26	0.124	0.000426413998533325	Macro_6	Snx5
1.8284578954824e-08	0.768001946570887	0.322	0.168	0.000453567265553363	Macro_6	Itgb2
2.24322260728783e-08	0.772495474416787	0.346	0.191	0.000556453799963819	Macro_6	Rps2
2.97410248314833e-08	0.834425542702398	0.466	0.303	0.000737755861969776	Macro_6	Ly6e
3.05905192758248e-08	1.72578285679081	0.327	0.203	0.00075882842115611	Macro_6	Irf8
3.80113282010596e-08	0.864594255953229	0.312	0.169	0.000942909007355485	Macro_6	Ifitm3
4.16049454893848e-08	0.808107510157566	0.365	0.211	0.00103205227780968	Macro_6	Rps15
5.19292448654615e-08	0.889118623428523	0.361	0.216	0.00128815684813264	Macro_6	Rpl32
5.32726046263814e-08	0.782517638420165	0.322	0.177	0.00132148023036202	Macro_6	Unc93b1
1.43888334807772e-07	0.667947105330602	0.255	0.125	0.00356929403324158	Macro_6	Uggt1
3.70008351661942e-07	0.604106470723836	0.274	0.143	0.00917842717132614	Macro_6	Lyn
5.41622623608837e-07	0.61949912646309	0.413	0.263	0.0134354908012408	Macro_6	Rps26
1.06413653756763e-06	0.730865313172594	0.519	0.378	0.0263969709509026	Macro_6	Ahnak
1.1638396413407e-06	0.685665884898284	0.312	0.181	0.0288702061430975	Macro_6	Serp1
1.20695561311027e-06	0.563006809504635	0.553	0.395	0.0299397409388134	Macro_6	Gpx1
1.29988343271168e-06	0.715592552915803	0.375	0.23	0.0322449084318459	Macro_6	H2-T23
2.24168455461518e-06	0.635438675784648	0.587	0.458	0.0556072270617842	Macro_6	Eef2
2.58375834441587e-06	0.754031764528076	0.327	0.198	0.0640927094915801	Macro_6	Ifngr1
2.68109454229461e-06	0.641601670432331	0.37	0.236	0.06650723121616	Macro_6	S100a4
2.77775734170057e-06	0.321842835331525	0.673	0.523	0.0689050486182243	Macro_6	Ptma
2.89738258014742e-06	0.642337252293177	0.312	0.185	0.071872472283137	Macro_6	Ctsh
3.03096145469587e-06	0.434935911805763	0.462	0.305	0.0751860298451859	Macro_6	Cybb
3.31056415382424e-06	0.603806209544467	0.423	0.278	0.082121854399764	Macro_6	Rpl15
3.36803020612006e-06	0.672387098125897	0.308	0.181	0.0835473572930141	Macro_6	Tyrobp
4.02346163956703e-06	0.493701468461841	0.433	0.287	0.0998059894310998	Macro_6	Npc2
4.34046030617115e-06	0.630976816656178	0.452	0.309	0.107669458354882	Macro_6	Lcp1
5.48700799363423e-06	0.519964748988291	0.534	0.389	0.136110720290091	Macro_6	Gnai2
6.00762090168457e-06	0.60471357551639	0.5	0.361	0.149025044087188	Macro_6	Cd47
7.92873201979206e-06	0.556225419474062	0.476	0.335	0.196680126482962	Macro_6	Rpl3
8.44491761818777e-06	0.806921949841488	0.255	0.149	0.209484626436766	Macro_6	Fcgr2b
1.04208790544145e-05	0.830995365817883	0.337	0.223	0.258500325823805	Macro_6	Fam49b
1.27097865814167e-05	0.589390527038776	0.298	0.178	0.315278965938622	Macro_6	Ctsz
1.43531161439738e-05	0.477033144611518	0.394	0.253	0.356043399067413	Macro_6	H2afz
1.59588496007191e-05	0.521362748609801	0.279	0.162	0.395875223195439	Macro_6	Slc6a6
1.77680740531999e-05	0.545207551687088	0.394	0.265	0.440754844963678	Macro_6	Rpl24
2.19734698229982e-05	0.605107928680505	0.341	0.216	0.545073892429294	Macro_6	Fcer1g
2.22211722336726e-05	0.512794642225051	0.418	0.281	0.551218398428482	Macro_6	Hnrnpf
2.32871845792316e-05	0.565291362730473	0.293	0.174	0.57766190067242	Macro_6	9930111J21Rik2
2.91585237825779e-05	0.734957189055657	0.25	0.148	0.723306340950628	Macro_6	Colgalt1
2.9672982053574e-05	0.555134574677238	0.418	0.295	0.736067992820957	Macro_6	Arpc5
5.04062466161947e-05	0.662879236933403	0.385	0.266	1	Macro_6	Tagln2
5.4317820517437e-05	0.583147070837656	0.385	0.27	1	Macro_6	Ly86
6.17480302126877e-05	0.4595302080849	0.317	0.2	1	Macro_6	Coro1a
0.000110764127460988	0.410556274483667	0.486	0.365	1	Macro_6	Celf2
0.00014806710934151	0.575716698206032	0.37	0.257	1	Macro_6	Rplp1
0.000158604320392074	0.493806365513164	0.519	0.421	1	Macro_6	Actr3
0.000168237173953276	0.645898874312105	0.264	0.17	1	Macro_6	Man2b1
0.00017331468797257	0.582978416679547	0.303	0.199	1	Macro_6	Cox7a2l
0.000183587874353009	0.66388474311877	0.255	0.158	1	Macro_6	Pirb
0.00022433143123088	0.534198792137931	0.37	0.263	1	Macro_6	Naca
0.000390790354256463	0.58881366830429	0.25	0.161	1	Macro_6	Shisa5
0.000420774900010307	0.374172874853329	0.447	0.321	1	Macro_6	Rpl19
0.000429976284519712	0.559467654066302	0.279	0.184	1	Macro_6	Myadm
0.000513505014456231	0.44110852772394	0.442	0.329	1	Macro_6	Serf2
0.00052541376953378	0.441228574346204	0.337	0.236	1	Macro_6	Slfn5
0.000551855287146449	0.372662910731895	0.606	0.469	1	Macro_6	Pabpc1
0.000621470704694613	0.390153809338338	0.312	0.212	1	Macro_6	Rpl41
0.000889693863416383	0.443535222078933	0.452	0.358	1	Macro_6	Sh3bgrl3
0.00104545831867181	0.524313757442505	0.288	0.203	1	Macro_6	Gas5
0.00128250100271412	0.551980576151094	0.317	0.225	1	Macro_6	Rpl14
0.00133560765701286	0.43258459725365	0.26	0.173	1	Macro_6	Rrbp1
0.00169839623309103	0.520731455243852	0.303	0.214	1	Macro_6	Eef1g
0.00176766466380306	0.378988555296164	0.37	0.273	1	Macro_6	Dazap2
0.00244517752961845	0.526279966043085	0.337	0.258	1	Macro_6	Rpl36a
0.00280759788724453	0.477763588671726	0.284	0.201	1	Macro_6	Jund
0.00292749298006498	0.537710177449937	0.394	0.301	1	Macro_6	Eef1b2
0.00307020888298459	0.386377589003791	0.322	0.232	1	Macro_6	Tln1
0.0031688330746719	0.377961109093551	0.284	0.205	1	Macro_6	Pfn1
0.00409164872442561	0.507519828379603	0.255	0.181	1	Macro_6	Rpl36al
0.00441161814073137	0.437257570333696	0.308	0.228	1	Macro_6	Npm1
0.00503149610338323	0.410459034032883	0.438	0.364	1	Macro_6	Mbnl1
0.00545018589665289	0.467881342542807	0.255	0.18	1	Macro_6	Eif3h
0.00604299599980113	0.371413744861684	0.418	0.337	1	Macro_6	Gnb2
0.00657429045800997	0.304009207871127	0.337	0.252	1	Macro_6	Hnrnpab
0.00755489948730847	0.480541044686918	0.274	0.202	1	Macro_6	Arid1a
0.0079933028448993	0.819066506973893	0.269	0.206	1	Macro_6	Tcf4
0.0090025676441429	0.263757144277588	0.255	0.185	1	Macro_6	Nfkbia
4.82794230067788e-137	2.50014549519202	0.359	0.009	1.19761936710615e-132	Macro_7	Prelp
4.01978713720537e-127	3.12776116146072	0.544	0.032	9.97148397255163e-123	Macro_7	Smoc2
2.28331693706223e-101	2.88853998201884	0.456	0.029	5.66399599407658e-97	Macro_7	Islr
3.30009950371751e-99	4.03464131471956	0.932	0.189	8.18622682892165e-95	Macro_7	Dcn
2.79630385729686e-88	2.58554641975279	0.408	0.026	6.93651134841059e-84	Macro_7	Igfbp6
1.58983585446336e-65	2.99151656868472	0.563	0.078	3.9437468205818e-61	Macro_7	Col3a1
4.13456326956646e-64	1.76136732776269	0.252	0.013	1.02561976464866e-59	Macro_7	Gpc3
1.19355429291051e-61	2.00207164215603	0.301	0.02	2.96073077899381e-57	Macro_7	Col6a1
8.1488746880607e-61	2.15842420404742	0.291	0.019	2.02140985512034e-56	Macro_7	Fzd2
4.55376654760867e-60	2.17360827355707	0.262	0.015	1.12960732979981e-55	Macro_7	Slc6a13
2.45365744392676e-58	2.93579320520215	0.553	0.084	6.08654265540473e-54	Macro_7	Col1a1
3.5423839714932e-53	2.60512739944008	0.272	0.02	8.78723767968604e-49	Macro_7	Lum
1.55614071437985e-45	1.85815229595141	0.291	0.027	3.86016265609066e-41	Macro_7	Lbp
6.30515769188476e-42	3.14724608515608	0.66	0.187	1.56405741704893e-37	Macro_7	Apod
1.70794232663568e-41	1.79871116565043	0.252	0.022	4.23672173545246e-37	Macro_7	Pkdcc
2.12276417381036e-41	2.87703599109612	0.34	0.043	5.26572880955399e-37	Macro_7	Crispld2
3.54800014844238e-37	2.34327304804126	0.757	0.263	8.80116916822617e-33	Macro_7	Col1a2
1.20735125986378e-34	2.05463591782223	0.408	0.073	2.9949555352181e-30	Macro_7	Cp
8.89947878676727e-31	1.94008543731228	0.282	0.039	2.20760470784549e-26	Macro_7	Ptch1
1.02170274909162e-30	2.03557693343371	0.398	0.079	2.53443583939667e-26	Macro_7	Nbl1
8.45388646084218e-30	2.19514566837443	0.738	0.282	2.09707107547651e-25	Macro_7	Atp1a2
1.03051498069506e-29	1.79845795707278	0.272	0.037	2.55629546111218e-25	Macro_7	Col15a1
6.00087569723319e-27	1.83612304024537	0.35	0.067	1.48857722545566e-22	Macro_7	Serping1
6.9344411941499e-22	1.80173225969759	0.272	0.05	1.72015748262082e-17	Macro_7	Igfbp7
7.04148354703445e-21	1.65967191129297	0.388	0.101	1.74671040867737e-16	Macro_7	Serpinh1
3.72887351234748e-19	1.70227191540414	0.388	0.109	9.24984363472915e-15	Macro_7	Nr2f2
7.91677197172776e-19	1.3526759325526	0.437	0.128	1.96383445530679e-14	Macro_7	Plpp3
8.79165236396247e-18	1.36602147340912	0.301	0.071	2.18085728540453e-13	Macro_7	Zbtb20
3.52629358923891e-17	1.47169070522048	0.495	0.181	8.74732387746603e-13	Macro_7	Cd81
2.21770331253216e-15	2.24988684115877	0.592	0.299	5.50123483706727e-11	Macro_7	Gsn
6.78196334515878e-13	0.818607661722541	0.757	0.425	1.68233382740009e-08	Macro_7	Sparc
8.38686370062003e-10	1.00110089745223	0.282	0.095	2.08044540957581e-05	Macro_7	Tgfbr3
1.32695983860804e-08	0.746082995796837	0.524	0.271	0.000329165657565111	Macro_7	Tgfbi
1.55421157804846e-08	1.1151666575282	0.427	0.203	0.000385537724050701	Macro_7	Tcf4
3.0932499041573e-08	1.09606859654492	0.272	0.106	0.00076731157122526	Macro_7	Clmp
3.35699690724889e-07	0.752521779869541	0.35	0.157	0.0083273665281216	Macro_7	Fgfr1
1.32615292615837e-06	0.832393885025004	0.592	0.396	0.0328965494862844	Macro_7	Laptm4a
6.84458584656168e-06	0.665515188149444	0.282	0.125	0.169786796509809	Macro_7	Rnase4
1.27860741505563e-05	0.581190894848327	0.311	0.149	0.3171713553787	Macro_7	Pttg1ip
2.2530041382035e-05	1.00441643852036	0.262	0.124	0.558880206522761	Macro_7	Sfrp5
2.25753457688328e-05	0.725465715056684	0.35	0.181	0.560004027141667	Macro_7	Lmo4
2.48860980572779e-05	0.711162899617683	0.388	0.209	0.617324548408835	Macro_7	Tia1
3.79897341050087e-05	0.621529325146108	0.456	0.28	0.942373344208846	Macro_7	Luc7l2
6.31061512261735e-05	0.688400657859772	0.33	0.182	1	Macro_7	Sec61a1
0.000154154092270264	0.758041917887044	0.272	0.137	1	Macro_7	Slc12a2
0.000555227161975655	0.803502601416122	0.291	0.161	1	Macro_7	Hnrnpr
0.000683952714699307	0.375233470059614	0.476	0.325	1	Macro_7	Cd74
0.000892075172969649	0.456288815518566	0.379	0.23	1	Macro_7	Bnip3l
0.000979408818300592	0.565011725204512	0.388	0.245	1	Macro_7	Sec62
0.00103173823829473	0.59147365362692	0.466	0.322	1	Macro_7	Wdr31
0.00168615310062799	0.591441376696674	0.272	0.157	1	Macro_7	Klf9
0.0017265014639358	0.467746594446707	0.621	0.469	1	Macro_7	Sptbn1
0.00173102828951676	0.529986829039174	0.35	0.219	1	Macro_7	AU022252
0.00180358272122757	0.562976165675294	0.32	0.198	1	Macro_7	Itga6
0.00218068924857486	0.583982929871535	0.33	0.208	1	Macro_7	Tmem176b
0.00256538458153064	0.316144884887189	0.68	0.525	1	Macro_7	Nkain3
0.00327361439423926	0.424570192646461	0.68	0.595	1	Macro_7	Timp2
0.00418246172897318	0.590148761980212	0.301	0.188	1	Macro_7	Ogt
0.0057553311103783	0.252117443998826	0.806	0.63	1	Macro_7	Fstl1
0.00598156009290127	0.614899147827902	0.388	0.277	1	Macro_7	Pabpn1
0.00728196070652978	0.287603497123906	0.505	0.374	1	Macro_7	H2-Eb1
0.00735231190927578	0.323036664272617	0.825	0.703	1	Macro_7	Itm2b
0.00763385876952909	0.412011926051833	0.631	0.518	1	Macro_7	Als2
0	6.65894582281276	0.962	0.009	0	Macro_8	Acp5
0	2.73713200928007	0.577	0.001	0	Macro_8	Atp6v0d2
1.17010467172588e-248	7.7349260136114	0.962	0.014	2.90256164868321e-244	Macro_8	Ctsk
6.29868719185065e-246	6.77722305797399	0.885	0.011	1.56245234481047e-241	Macro_8	Mmp9
2.76230829543876e-141	2.53303539496548	0.346	0.002	6.8521819576654e-137	Macro_8	Dcstamp
6.13484617223843e-138	3.11159203954461	0.538	0.007	1.52180994148547e-133	Macro_8	Slc9b2
2.22311337453281e-121	3.57764447698836	0.654	0.015	5.51465503686609e-117	Macro_8	Ocstamp
6.62054434216156e-120	3.74776213455994	0.808	0.024	1.6422922295166e-115	Macro_8	Slc37a2
5.65128507017958e-115	2.86666046815686	0.654	0.015	1.40185777450875e-110	Macro_8	Jdp2
3.58319165763169e-79	2.98655390884987	0.615	0.022	8.88846522592116e-75	Macro_8	Adcy3
4.31116722079245e-79	1.78482885856563	0.308	0.004	1.06942814078978e-74	Macro_8	Mst1r
1.96679815411243e-75	1.89104175567318	0.269	0.003	4.8788395010913e-71	Macro_8	Fam109a
4.99293229175965e-75	2.94783489379785	0.5	0.015	1.2385467842939e-70	Macro_8	Prdm1
7.54352818210196e-75	3.21498441755592	0.654	0.027	1.87124760085221e-70	Macro_8	Nfatc1
4.35271208635254e-74	2.09903003330283	0.423	0.01	1.07973376014061e-69	Macro_8	Cd109
3.49136914881923e-69	2.53996057399747	0.615	0.025	8.66069031056099e-65	Macro_8	Ppargc1b
2.28742840855396e-53	2.48303781192477	0.538	0.025	5.67419491025896e-49	Macro_8	Kbtbd11
1.46414295606085e-49	3.69970175043487	0.769	0.063	3.63195301680455e-45	Macro_8	Mmp14
7.49033797068197e-47	2.22674923802838	0.538	0.029	1.85805323700737e-42	Macro_8	Pstpip1
5.32257333292632e-45	1.63801135910452	0.385	0.015	1.3203175409657e-40	Macro_8	Galnt6
4.77797409251404e-44	2.86662799882347	0.692	0.054	1.18522425338903e-39	Macro_8	Ext1
6.11558336849267e-40	2.33108607134963	0.5	0.03	1.51703161038829e-35	Macro_8	Tnfrsf11a
3.99202765087124e-39	2.2483221669672	0.577	0.04	9.90262379075119e-35	Macro_8	Gpr137b-ps
7.91963686287951e-39	3.64476013847433	0.846	0.101	1.96454512020589e-34	Macro_8	Nrp2
4.86267116179949e-37	2.36714520881135	0.385	0.019	1.20623420839598e-32	Macro_8	Mitf
5.56481743526852e-35	2.17396711967204	0.346	0.016	1.38040861299271e-30	Macro_8	Src
2.62345105835105e-34	2.7198289250242	0.654	0.061	6.5077326953456e-30	Macro_8	Actn1
4.84965967908786e-33	3.16007071134967	0.731	0.088	1.20300657999454e-28	Macro_8	Xpr1
5.46914907627915e-32	1.32408354513863	0.269	0.01	1.35667711986181e-27	Macro_8	Lfng
2.2338766682136e-31	2.54104968234485	0.769	0.096	5.54135446317066e-27	Macro_8	Cstb
1.75866316846989e-29	2.93726487816878	0.577	0.058	4.3625398557064e-25	Macro_8	Fosl2
3.26920375601096e-26	2.25089784473102	0.423	0.034	8.10958683716078e-22	Macro_8	Glb1
1.06551091959741e-25	2.34072919663149	0.5	0.047	2.64310638715332e-21	Macro_8	Igf2r
7.86505756081461e-25	2.28730840015885	0.538	0.057	1.95100617853567e-20	Macro_8	Gnptab
2.31660935928197e-24	2.8553127016579	0.846	0.162	5.74658117663485e-20	Macro_8	Hexa
5.90766725443003e-23	2.0643907470538	0.577	0.069	1.46545593913391e-18	Macro_8	Dnmt3a
1.56623049600806e-22	1.5686549763268	0.5	0.051	3.88519136839759e-18	Macro_8	Myo1e
4.83707863241659e-22	2.33638774815451	0.5	0.056	1.19988572555726e-17	Macro_8	Clcn7
9.17083544014399e-22	2.32386547456284	0.615	0.084	2.27491743928212e-17	Macro_8	Anxa1
3.2472466074362e-21	2.23352875963957	0.308	0.022	8.05511993440625e-17	Macro_8	Itgb3
2.76918118337781e-20	1.83482548249184	0.5	0.058	6.869230843487e-16	Macro_8	Abcc1
3.87867458210626e-20	2.14835717907398	0.615	0.089	9.62144016837279e-16	Macro_8	Cd68
6.99483218720783e-20	1.78777683450559	0.462	0.051	1.73513807235877e-15	Macro_8	Ehd1
1.46655965377584e-19	2.02279531427424	0.423	0.044	3.63794787715634e-15	Macro_8	Cited2
2.08952695616027e-19	1.5393250942513	0.308	0.024	5.18328056745116e-15	Macro_8	Myo1b
2.32568889528248e-19	1.92393459821657	0.346	0.03	5.76910387363771e-15	Macro_8	Naglu
3.44788695016352e-19	2.05446307495511	0.423	0.045	8.55282836857563e-15	Macro_8	Nsd2
1.03841898312896e-17	2.24567479856476	0.615	0.105	2.57590212954971e-13	Macro_8	Atp6v0e
1.36821876803325e-17	1.45820111349072	0.308	0.026	3.39400347598329e-13	Macro_8	Ptpn22
3.25951199541456e-17	1.69490807660024	0.423	0.049	8.08554545582535e-13	Macro_8	Itgav
3.43117529838917e-17	1.72314248737121	0.346	0.034	8.51137344518417e-13	Macro_8	Cblb
1.3802673711749e-16	1.80124803477586	0.423	0.051	3.42389124093645e-12	Macro_8	Slc39a1
1.47791754619035e-16	1.98926750101485	0.577	0.097	3.66612226507977e-12	Macro_8	Lpl
1.91944963739901e-16	1.48535321578134	0.385	0.043	4.76138677053199e-12	Macro_8	Sema4d
2.10660359105762e-16	2.54433082620931	0.346	0.037	5.22564086797754e-12	Macro_8	Arsb
2.93619660763129e-16	1.92401874775489	0.423	0.053	7.28352930489018e-12	Macro_8	Kcnn4
4.4916632405308e-16	2.02340419331039	0.654	0.122	1.11420198344607e-11	Macro_8	Ttyh3
4.94190724165698e-16	1.22854611135703	0.269	0.022	1.22588951036543e-11	Macro_8	Oaf
5.88002475994093e-16	1.66075861841027	0.308	0.029	1.45859894195095e-11	Macro_8	Snx8
6.22956772361041e-16	1.83537847755706	0.385	0.044	1.5453065695188e-11	Macro_8	Map2k3
1.06620031774099e-15	2.38137024859604	1	0.457	2.6448165081883e-11	Macro_8	Atp6v0c
1.53902406400017e-15	2.05757901697105	0.923	0.291	3.81770309315882e-11	Macro_8	Npc2
1.65181375321093e-15	2.25068882873548	0.615	0.116	4.09748919621503e-11	Macro_8	Tpp1
2.54719388289119e-15	1.796483834905	0.308	0.031	6.3185691458999e-11	Macro_8	Mfsd12
3.13147347937652e-15	2.28363991664288	0.769	0.184	7.76793311294139e-11	Macro_8	Nfkbia
3.58979810764919e-15	2.24791179188927	0.615	0.122	8.90485318583458e-11	Macro_8	Fxyd5
3.89584898207136e-15	1.28418030382918	0.385	0.045	9.66404298492622e-11	Macro_8	Grk3
3.95716391518406e-15	1.50861175508201	0.538	0.084	9.81614080800559e-11	Macro_8	Lmna
2.71884505482182e-14	1.52436696422961	0.308	0.032	6.74436704299102e-10	Macro_8	4930523C07Rik
3.62161785388902e-14	2.5407280395524	0.769	0.24	8.9837852483571e-10	Macro_8	S100a4
6.26397723350221e-14	2.21982872130718	0.769	0.217	1.55384219254256e-09	Macro_8	Cd63
6.78260313819446e-14	1.51729176422812	0.269	0.025	1.68249253446052e-09	Macro_8	Myof
1.24475607026562e-13	1.54451501717217	0.462	0.07	3.08774190790089e-09	Macro_8	Glrx5
1.27460375311671e-13	1.73297167211319	0.462	0.072	3.16178206998132e-09	Macro_8	Slc4a2
1.56732179420669e-13	2.16876830368536	0.885	0.276	3.88789844270911e-09	Macro_8	Sirpa
4.79276715777889e-13	1.63656108929789	0.423	0.063	1.18889382115863e-08	Macro_8	Tcirg1
5.65286668618042e-13	1.62464113442197	0.269	0.028	1.40225011017392e-08	Macro_8	Golm1
6.00132199847872e-13	1.57896064785184	0.269	0.028	1.48868793494263e-08	Macro_8	Bcl2l11
6.00528593037155e-13	1.63672397339405	0.423	0.065	1.48967122788797e-08	Macro_8	Gpr137b
7.7921773996928e-13	2.42878632605055	0.846	0.343	1.93292752576779e-08	Macro_8	Atp6v1b2
3.51475381078268e-12	2.15291766625873	0.846	0.303	8.71869830302751e-08	Macro_8	Atp6ap2
4.04298956005266e-12	1.69151283470834	0.538	0.107	1.00290399026666e-07	Macro_8	Cyth4
5.86004282851629e-12	1.71914366101609	0.769	0.227	1.45364222404175e-07	Macro_8	Erp29
9.49796036300256e-12	1.64774264427181	0.731	0.194	2.35606404764642e-07	Macro_8	Atp6v0b
1.01232788308772e-11	1.57915229224777	0.269	0.031	2.5111805467874e-07	Macro_8	Tbc1d2b
1.46521636753395e-11	1.75870802765619	0.654	0.166	3.63461572130471e-07	Macro_8	Slc6a6
1.75789366370989e-11	1.49434295301906	0.346	0.049	4.36063102219875e-07	Macro_8	Slc29a1
1.78327186188409e-11	1.69055586767203	0.385	0.061	4.42358418058966e-07	Macro_8	Col27a1
2.7202024268929e-11	1.77685945871078	0.846	0.313	6.74773414015053e-07	Macro_8	Csf1r
2.80430919977548e-11	1.67291839588504	0.538	0.114	6.95636940096306e-07	Macro_8	Clec12a
4.28419496229556e-11	1.90032478214377	0.846	0.339	1.06273740234704e-06	Macro_8	Atp6v1a
4.3935567951287e-11	1.76019802704523	0.615	0.154	1.08986569859963e-06	Macro_8	Gns
5.39748262615591e-11	1.67445596333026	0.577	0.135	1.33889954024423e-06	Macro_8	Ccl9
5.80619976103637e-11	1.62641812444224	0.654	0.162	1.44028591272268e-06	Macro_8	Hspa9
1.01319689211188e-10	0.919937037694797	0.269	0.032	2.51333621057273e-06	Macro_8	Specc1
1.02156110066394e-10	1.13375738824173	0.269	0.033	2.53408446630698e-06	Macro_8	Lrrc47
1.26548553114116e-10	1.24855843384064	0.423	0.073	3.13916340854877e-06	Macro_8	Spred1
1.33582689649021e-10	1.64555685660759	0.308	0.044	3.31365219943361e-06	Macro_8	Mllt6
1.39422325929789e-10	1.14116106064322	0.308	0.042	3.45851021701433e-06	Macro_8	Acaa2
1.99513672660597e-10	1.32502379896616	0.269	0.034	4.94913616401878e-06	Macro_8	Pdgfb
2.23807928090673e-10	1.65266917734056	0.692	0.205	5.55177946421724e-06	Macro_8	G3bp1
2.94121207797702e-10	1.88867386174631	0.923	0.488	7.2959706806298e-06	Macro_8	Vim
2.95151649867594e-10	1.03442335225181	0.385	0.063	7.32153182661554e-06	Macro_8	Lpcat1
4.54251761696126e-10	1.39939819087976	0.346	0.056	1.12681692006341e-05	Macro_8	Ptpn12
4.79652613648937e-10	1.51611876889525	0.462	0.092	1.18982627341755e-05	Macro_8	Cd82
6.49777881682682e-10	1.13589135696941	0.346	0.055	1.61183901330206e-05	Macro_8	Ppp1r14b
9.63417750645745e-10	1.10225317312187	0.346	0.055	2.38985407225184e-05	Macro_8	Capg
1.09279682854389e-09	1.97643122780142	0.731	0.263	2.71079181288598e-05	Macro_8	Atp6v1g1
1.25019874657522e-09	2.01112176982402	0.731	0.292	3.10124301075449e-05	Macro_8	Aco2
1.62074757326331e-09	1.34152557840818	0.269	0.037	4.02042643023698e-05	Macro_8	Crtap
1.75336154382453e-09	1.36213870030984	0.346	0.057	4.34938864561114e-05	Macro_8	Zfp263
2.56300038652731e-09	1.42974265632853	0.885	0.402	6.35777875881964e-05	Macro_8	Gpx1
2.61328321017558e-09	1.27491355042706	0.385	0.071	6.48251033116155e-05	Macro_8	Plxnd1
3.39133417708997e-09	1.04752654861832	0.269	0.037	8.41254355968938e-05	Macro_8	Llgl1
3.48339603174404e-09	1.79289266749331	0.346	0.063	8.64091219634428e-05	Macro_8	Agap1
3.49066601858812e-09	1.56791290530488	0.385	0.074	8.6589461257097e-05	Macro_8	Tubb6
4.74286805994988e-09	1.20874761953706	0.423	0.083	0.000117651585095117	Macro_8	Rasa3
4.78056824781172e-09	1.3543332975037	0.5	0.116	0.000118586775955217	Macro_8	Lman2
5.30625874745583e-09	1.43195541377176	0.346	0.062	0.000131627054489389	Macro_8	Mdfic
6.42299872511755e-09	1.06507785231758	0.308	0.049	0.000159328906375266	Macro_8	Dap
6.77999426707762e-09	1.33781659650627	0.654	0.191	0.000168184537789128	Macro_8	Rnf149
7.06637180195098e-09	1.50078773422321	0.385	0.076	0.000175288418919196	Macro_8	Uqcrb
7.2943443146491e-09	1.55586599995136	0.423	0.091	0.000180943505069186	Macro_8	Slc1a5
7.45078449938327e-09	0.806352530018391	0.269	0.038	0.000184824160291701	Macro_8	Gpr183
8.99641766218566e-09	1.93328197136129	0.615	0.207	0.000223165136528178	Macro_8	Ctsa
1.01204708073279e-08	0.787367860089312	0.269	0.039	0.000251048398846577	Macro_8	Vkorc1
1.5935384648522e-08	1.51035300569694	0.462	0.107	0.000395293151591238	Macro_8	Adgre5
1.72934568019443e-08	1.5246345427131	0.577	0.156	0.000428981489429031	Macro_8	Clic4
1.85445968320937e-08	0.879990796648353	0.308	0.051	0.000460017269016915	Macro_8	Oxsr1
2.09859556868673e-08	1.60213719043346	0.769	0.322	0.00052057761676843	Macro_8	Atp5g3
2.15960013387279e-08	1.55422858192932	0.346	0.067	0.000535710409208484	Macro_8	Dot1l
2.26796882932593e-08	1.30961241878169	0.269	0.043	0.00056259234780259	Macro_8	Idh2
2.27490367415869e-08	1.16822062189994	0.423	0.089	0.000564312605411804	Macro_8	Cux1
2.34228397105541e-08	1.31283669167989	0.269	0.042	0.000581026961860004	Macro_8	Pik3r5
2.57502880202081e-08	0.977053049353271	0.269	0.041	0.000638761644629283	Macro_8	Ptprj
2.63399231757195e-08	1.44981014490449	0.269	0.042	0.000653388134296897	Macro_8	St3gal1
2.66985709222699e-08	1.43912262046614	0.269	0.043	0.000662284750297827	Macro_8	Fam198b
2.81465611835101e-08	1.0392591004189	0.615	0.17	0.000698203596718152	Macro_8	Tgfbr1
3.35047626137364e-08	1.44696334895748	0.346	0.068	0.000831119141396345	Macro_8	Tomm40
3.4310013862226e-08	2.0161517793309	0.577	0.185	0.000851094203866379	Macro_8	Oxct1
3.95588793079338e-08	1.18409613157251	0.269	0.043	0.000981297560112605	Macro_8	Itpripl2
4.6610115738873e-08	0.978065902423607	0.308	0.053	0.00115621053101848	Macro_8	Sdc1
6.72850033012546e-08	1.99611569707171	0.731	0.339	0.00166907179189092	Macro_8	Calr
7.3729097330568e-08	1.06678660730259	0.308	0.055	0.00182892398838207	Macro_8	Vps18
9.04954039115178e-08	1.11949173835219	0.269	0.044	0.00224482898942911	Macro_8	Lat2
9.53360427445452e-08	0.743798878222237	0.269	0.043	0.00236490587632119	Macro_8	Cttnbp2nl
9.97968591327867e-08	1.80065883247552	0.577	0.176	0.00247556088764791	Macro_8	Lasp1
1.09101890126406e-07	1.6015534347497	0.346	0.07	0.00270638148647563	Macro_8	Cdk6
1.1030265119966e-07	1.46144179788617	0.769	0.315	0.00273616756565877	Macro_8	Lcp1
1.26553495550211e-07	0.33267755357055	0.615	0.18	0.00313928601061854	Macro_8	Spp1
1.33277727046821e-07	0.833503056621822	0.269	0.044	0.00330608729712345	Macro_8	Edem3
1.36629837301587e-07	1.51452583171592	0.577	0.184	0.00338923974410317	Macro_8	Pla2g7
1.36733215014248e-07	1.11934905182909	0.423	0.099	0.00339180413164344	Macro_8	Minos1
2.02368604541709e-07	1.21683870117158	0.346	0.072	0.00501995560426162	Macro_8	Elovl1
2.56538153196154e-07	0.711762176170251	0.269	0.045	0.00636368542818378	Macro_8	N6amt1
2.67790190197023e-07	1.21985143311104	0.615	0.202	0.00664280345802735	Macro_8	Actn4
3.20134731309085e-07	1.8115609155383	0.385	0.093	0.00794126214485316	Macro_8	Ndst1
3.53139414047037e-07	0.987882809969462	0.423	0.1	0.0087599763048508	Macro_8	Mvp
3.53194727797772e-07	0.837139913663851	0.269	0.047	0.00876134841775154	Macro_8	Myo1c
3.71666591222412e-07	1.06593545858018	0.269	0.048	0.00921956146186314	Macro_8	Lonp1
4.09615600370377e-07	1.23892093906425	0.538	0.156	0.0101609245827876	Macro_8	Gm2a
4.38748560296605e-07	1.15940997721768	0.308	0.062	0.0108835967867176	Macro_8	Ssr2
4.87345620198105e-07	1.38284982318403	0.5	0.143	0.0120890954546342	Macro_8	Gusb
4.99348903432549e-07	1.17344291687717	0.615	0.193	0.0123868488985478	Macro_8	Hexb
5.84140547429699e-07	0.901705394418499	0.269	0.049	0.0144901904195411	Macro_8	Supt16
6.49253131136272e-07	1.15190179175669	0.308	0.063	0.0161053731709664	Macro_8	Mknk2
6.56313506377999e-07	1.22193397876066	0.269	0.05	0.0162805128392126	Macro_8	Agpat4
6.67686750839854e-07	1.30216616118131	0.654	0.245	0.0165626375413334	Macro_8	Plec
7.33935397761701e-07	1.04302172466122	0.308	0.063	0.0182060014768768	Macro_8	Pigk
7.8231659013256e-07	1.00971203146677	0.346	0.076	0.0194061453348283	Macro_8	Prex1
8.24746884742055e-07	1.10240214165672	0.577	0.175	0.0204586712229114	Macro_8	Rrbp1
9.23234533334462e-07	0.874971801569503	0.269	0.05	0.0229017558338947	Macro_8	Ctbp2
1.01004357736421e-06	1.39407955881771	0.269	0.052	0.0250551409800967	Macro_8	Bhlhe40
1.03328649925079e-06	1.60848114638729	0.423	0.119	0.0256317049004151	Macro_8	Uqcrc2
1.08833171910102e-06	1.28683416452957	0.423	0.11	0.0269971566240198	Macro_8	Cmtm7
1.13284974193275e-06	1.02902253754125	0.346	0.077	0.0281014706983838	Macro_8	Ccr1
1.19234494209082e-06	0.788851665356734	0.269	0.05	0.0295773086335048	Macro_8	Samm50
1.2339109291397e-06	1.26896383322322	0.423	0.111	0.0306083945082393	Macro_8	Atp6v1c1
1.56987808540232e-06	1.20576335992499	0.269	0.053	0.0389423957864899	Macro_8	Ndufa9
1.57489007187743e-06	1.88188688895835	0.346	0.083	0.0390667231229915	Macro_8	Tfrc
1.71582241046487e-06	1.04316369477758	0.346	0.078	0.0425626907139916	Macro_8	Letm1
1.72765045074266e-06	0.91603542861582	0.308	0.065	0.0428560970811224	Macro_8	Ndufa3
1.76357874773056e-06	0.988761616361492	0.962	0.585	0.0437473344162043	Macro_8	Rps23
2.21328803227665e-06	1.10391999943217	0.269	0.053	0.0549028229286545	Macro_8	Slc33a1
2.32842429908168e-06	1.15941354327732	0.269	0.054	0.0577588931630201	Macro_8	Fam102a
2.91400952964072e-06	0.990115550180273	0.385	0.097	0.0722849203922677	Macro_8	Cdc42se2
2.9439353039173e-06	1.37024458256532	0.654	0.244	0.0730272591489724	Macro_8	Chp1
2.97540502923362e-06	1.02164547498547	0.308	0.068	0.0738078971551692	Macro_8	Prkcsh
3.03478654650346e-06	1.38765041006502	0.423	0.119	0.0752809150725649	Macro_8	Coro1c
3.06982790776103e-06	1.19065827958041	0.423	0.114	0.0761501510799202	Macro_8	Edem1
3.15163835601506e-06	1.06745290644315	0.423	0.114	0.0781795410593096	Macro_8	Lims1
3.21734449003567e-06	1.15868190015283	0.308	0.068	0.0798094474198248	Macro_8	Mgat4b
3.32259849609807e-06	1.03902234125652	0.269	0.054	0.0824203782942086	Macro_8	Dyrk2
4.06039564397718e-06	1.27130392728634	0.385	0.099	0.100722174344498	Macro_8	Tuba1c
4.13112101460182e-06	1.44693997278983	0.538	0.189	0.102476587888213	Macro_8	Hspd1
4.26760264343855e-06	0.945046253398231	0.308	0.068	0.105862151173137	Macro_8	Spi1
4.27077267591068e-06	0.939979654800915	0.423	0.115	0.10594078699864	Macro_8	Scpep1
4.28227524376052e-06	0.94806803237405	0.269	0.055	0.106226119696723	Macro_8	0610012G03Rik
4.66088271626204e-06	0.928289972992099	0.385	0.099	0.115617856659596	Macro_8	Naa50
4.89187631409322e-06	1.03600513804391	0.423	0.119	0.121347883847396	Macro_8	Mfsd1
5.47373094428165e-06	1.06415517259481	0.538	0.179	0.13578136980385	Macro_8	Sdha
6.51455910714499e-06	1.05662716135984	0.462	0.137	0.161600153211839	Macro_8	Scamp2
7.13152004726793e-06	1.09788593575791	0.462	0.14	0.176904486292528	Macro_8	Ubap2l
7.37217841548813e-06	1.07513842082218	0.423	0.121	0.182874257774599	Macro_8	Kdelr1
7.89809901797265e-06	1.23451397748682	0.462	0.143	0.195920244239829	Macro_8	Cyc1
7.96625452340069e-06	0.839096160273315	0.269	0.056	0.197610909707478	Macro_8	Efnb1
8.22742935121e-06	0.988828443056466	0.385	0.102	0.204089612486115	Macro_8	Csf2rb
8.91965056936193e-06	0.598445330484836	0.269	0.056	0.221260852023592	Macro_8	Clec4a2
9.31462235448366e-06	0.733486427514753	0.269	0.056	0.231058522125322	Macro_8	Acvr1
1.01418734879302e-05	0.831764094057931	0.346	0.086	0.251579313741595	Macro_8	Pxn
1.09730139664469e-05	1.17669064604475	0.385	0.106	0.272196584451681	Macro_8	Atp6v1d
1.38565177615668e-05	1.30740104157545	0.731	0.318	0.343724779593426	Macro_8	Rps21
1.39609435829641e-05	1.41735002162185	0.5	0.188	0.346315166519007	Macro_8	Ckb
1.47592553114353e-05	1.28893225588069	0.538	0.199	0.366118087255464	Macro_8	Snx10
1.50621788230434e-05	0.970112350944492	0.308	0.075	0.373632407884414	Macro_8	Acbd6
1.53394199593231e-05	0.966040531927171	0.346	0.091	0.380509651510969	Macro_8	Thoc3
1.5642404738914e-05	1.28093720326637	0.385	0.109	0.3880254919535	Macro_8	Ckap4
1.70703801586009e-05	1.07628531128181	0.615	0.252	0.423447850214255	Macro_8	Glg1
1.73939816747688e-05	1.07124589595615	0.654	0.262	0.431475109424315	Macro_8	Rplp1
1.80231728222695e-05	0.846372212878254	0.269	0.06	0.447082825029218	Macro_8	Wbp11
1.85169620823248e-05	1.27105207893096	0.269	0.061	0.45933176141415	Macro_8	B4galt1
1.90964925091198e-05	1.05694565727328	0.308	0.076	0.473707593181225	Macro_8	Aebp2
2.13420859237822e-05	0.781332700837273	0.269	0.06	0.529411783425341	Macro_8	Chchd10
2.43597129981253e-05	1.25925600740301	0.308	0.08	0.604267040631496	Macro_8	Irf2bp2
2.67132561922953e-05	0.995058798109587	0.654	0.274	0.662649033106077	Macro_8	P4hb
2.70731718312828e-05	1.28522336865434	0.462	0.152	0.671577100446802	Macro_8	Colgalt1
2.71648246381738e-05	0.957102264917537	0.269	0.061	0.673850639974539	Macro_8	Eif2s3y
2.80212536273912e-05	0.588081475760549	0.269	0.06	0.695095217481066	Macro_8	Ext2
2.84202484899342e-05	1.26573842025392	0.308	0.08	0.704992684041308	Macro_8	Tgfbr2
2.87690345245526e-05	1.18895307189	0.385	0.113	0.713644670416053	Macro_8	Plekho1
2.99302553202861e-05	0.870407457864165	0.423	0.13	0.742449913475018	Macro_8	Immt
3.00024272778666e-05	1.19745494956962	0.885	0.485	0.744240211054759	Macro_8	Rpl37a
3.02807274389317e-05	1.28347231324431	0.423	0.144	0.751143724850139	Macro_8	Mtdh
3.25938800549242e-05	0.901623567034737	0.577	0.211	0.808523788642451	Macro_8	Rps18
3.3307427799873e-05	1.12247733390988	0.269	0.063	0.82622405400365	Macro_8	Slc26a2
3.7114394827555e-05	0.92615311983605	0.308	0.079	0.920659678092331	Macro_8	Ak2
4.03540566178509e-05	1.18624860338625	0.538	0.213	1	Macro_8	Efhd2
4.58132590462549e-05	1.0205998265531	0.385	0.116	1	Macro_8	Skap2
4.71802921279567e-05	0.763933944632998	0.269	0.063	1	Macro_8	2510039O18Rik
4.76734673120899e-05	0.984692449854033	0.346	0.098	1	Macro_8	Acsl5
4.81106015386281e-05	0.935111107356696	0.385	0.114	1	Macro_8	Myh9
4.84657588791854e-05	1.23284715385402	0.269	0.067	1	Macro_8	Nsun2
4.91534202066912e-05	1.02286002602243	0.385	0.116	1	Macro_8	Phb2
4.99209894687904e-05	1.25764835855099	0.462	0.172	1	Macro_8	Cotl1
5.24681579111219e-05	1.20137372419189	0.423	0.137	1	Macro_8	Mt1
5.29890551978847e-05	1.26207845137276	0.308	0.085	1	Macro_8	Ik
5.34115501165443e-05	0.68051906666645	0.346	0.094	1	Macro_8	Arhgef12
5.53967112566944e-05	0.460172449995297	0.269	0.063	1	Macro_8	Tfe3
6.16614869702279e-05	0.519658644854136	0.269	0.063	1	Macro_8	Galnt2
6.6552019537155e-05	1.09802813141325	0.808	0.444	1	Macro_8	Rps8
6.75850472573042e-05	0.792740654246033	0.269	0.065	1	Macro_8	Sipa1l3
7.08337620728456e-05	1.26095388293398	0.577	0.237	1	Macro_8	Tm9sf3
7.10775715864525e-05	0.790860261779656	0.308	0.081	1	Macro_8	Lman1
8.05071682227918e-05	0.937463464464125	0.346	0.099	1	Macro_8	Stk17b
8.54297124871029e-05	1.0043409415066	0.423	0.146	1	Macro_8	Cox7b
8.90895677211425e-05	0.875041478679957	0.346	0.101	1	Macro_8	Limd1
9.30966170297336e-05	1.10022457872014	0.308	0.085	1	Macro_8	Syk
9.60000572422996e-05	0.906273293820786	0.269	0.069	1	Macro_8	Antxr2
0.000103568574282162	0.946536997859064	0.308	0.086	1	Macro_8	Cluh
0.000106765586679147	0.661720634669187	0.346	0.098	1	Macro_8	Atp13a2
0.000111371295077737	0.730960914966016	0.308	0.084	1	Macro_8	Ybx3
0.000116445131196092	1.16986453545338	0.269	0.072	1	Macro_8	Ammecr1l
0.000121630332179543	0.631519835763822	0.346	0.098	1	Macro_8	Arhgap31
0.000122505435985863	1.14280681867636	0.346	0.112	1	Macro_8	Psma4
0.000128949270880205	0.778394614855568	0.769	0.356	1	Macro_8	Rpl7
0.000131375790493264	1.00652552004848	0.5	0.201	1	Macro_8	Pdia6
0.000131585504794572	0.625273759971831	0.5	0.172	1	Macro_8	Sdhc
0.000131616409830528	0.747081982875772	0.269	0.069	1	Macro_8	Ptbp1
0.00013894410865329	1.29775842449721	0.423	0.156	1	Macro_8	Sgpl1
0.000148758628373471	1.08834098511836	0.269	0.07	1	Macro_8	Neu1
0.000149299597474681	0.553158155122891	0.385	0.116	1	Macro_8	Clec2d
0.000149969276994346	0.85833579767958	0.346	0.105	1	Macro_8	Sdhb
0.000153017616786142	0.462151138306432	0.385	0.115	1	Macro_8	Creg1
0.000156272300223515	1.03893347947053	0.269	0.072	1	Macro_8	Atf6
0.00016229029830272	1.08167574484142	0.615	0.295	1	Macro_8	Arf1
0.00016891662515573	1.18166765323341	0.385	0.126	1	Macro_8	2810474O19Rik
0.00017109234139844	1.06040043194495	0.577	0.247	1	Macro_8	Tmed10
0.000171601377490449	0.877714639014037	0.615	0.262	1	Macro_8	Zfand5
0.000181151797097833	1.32527744458802	0.385	0.138	1	Macro_8	Lrp10
0.000187689672309926	1.03653106620246	0.654	0.326	1	Macro_8	Hspa5
0.000205283958198784	0.691676962250335	0.269	0.071	1	Macro_8	Ddost
0.00022615904870377	1.18443220195547	0.808	0.475	1	Macro_8	Pabpc1
0.000229285484161976	0.677660187883437	0.269	0.072	1	Macro_8	Slc38a6
0.000231021593823697	0.945706466394681	0.385	0.128	1	Macro_8	5031439G07Rik
0.00023390054351477	0.72503569480493	0.5	0.187	1	Macro_8	Tyrobp
0.000234306014519819	1.14768153763465	0.423	0.151	1	Macro_8	Txnip
0.000234622241554593	1.11281900944799	0.808	0.431	1	Macro_8	Rpl27a
0.000237363161382253	0.827443486259903	0.346	0.108	1	Macro_8	Epb41
0.000237581048468551	0.86376307192916	0.577	0.242	1	Macro_8	Cs
0.000246759762252771	0.863618486994862	0.269	0.074	1	Macro_8	Uqcr11
0.000248738167739685	1.08420510196573	0.308	0.095	1	Macro_8	Wdr89
0.000253443386625752	0.781687804417444	0.269	0.073	1	Macro_8	Aprt
0.000258100669697754	0.908782150600057	0.615	0.297	1	Macro_8	Uqcrh
0.000259431468939031	0.924082586849264	0.308	0.091	1	Macro_8	Sept11
0.000259947633999145	1.28291298171049	0.346	0.116	1	Macro_8	Pbxip1
0.000262192395396304	0.866187861210428	0.308	0.092	1	Macro_8	Nus1
0.000264121373861943	1.09051222893065	0.769	0.442	1	Macro_8	Rpsa
0.000270066713702344	0.746537066338374	0.308	0.09	1	Macro_8	Tmem65
0.000281569665717289	1.17901867482279	0.308	0.097	1	Macro_8	Ifngr2
0.000294780559375155	0.928642966844708	0.308	0.093	1	Macro_8	Coa5
0.00030383665562793	0.617875912349046	0.308	0.088	1	Macro_8	Mgat1
0.000316831788335103	0.863402623194409	0.423	0.151	1	Macro_8	Pdia3
0.000318009123540915	0.871185902995491	0.269	0.075	1	Macro_8	Parvb
0.000322815895227509	0.825383379545134	0.423	0.151	1	Macro_8	Uqcrfs1
0.000326704369357209	1.0684997705244	0.5	0.224	1	Macro_8	Atp6v1f
0.000332346801569651	0.840146531311918	0.615	0.294	1	Macro_8	Cox7c
0.000358290322735102	0.389383984098653	0.308	0.088	1	Macro_8	Rbm47
0.000361066983922975	0.68014513047868	0.308	0.092	1	Macro_8	Sptssa
0.000377911343593462	0.639392361466734	0.346	0.109	1	Macro_8	Nav1
0.00037916879518237	0.797078566007297	0.808	0.462	1	Macro_8	Arpc2
0.000394439828539402	0.439105376556253	0.308	0.089	1	Macro_8	Gtf2i
0.00039809035191089	0.880789723749039	0.462	0.176	1	Macro_8	Itgb2
0.000421007611830261	1.43285885342978	0.308	0.095	1	Macro_8	Slc16a6
0.00044754353994807	0.751050480177868	0.462	0.173	1	Macro_8	Sfpq
0.000468064380157043	1.05606739152167	0.423	0.159	1	Macro_8	Selenos
[truncated: 152 more rows]
